# Supplementary material for: Computational framework for prioritizing candidate compounds overcoming the resistance of pancancer immunotherapy
Source: Cell Rep Med. 2025 Aug 5;6(8):102276. doi: 10.1016/j.xcrm.2025.102276 (PMC12432370; doi:10.1016/j.xcrm.2025.102276)
Supplement: Table S1. Manually collected gene sets associated with the tumor microenvironment (TME_GS), related to Figure 1 [file mmc2.xlsx]

## Sheet: Sheet1
Table S1. Manually collected gene sets associated with the tumor microenvironment (TME_GS). Related to Figure 1.
OrginalName	OriginalPublications	GenerationMethods	Classification	Type	SubType
aDC	PMID: 29628290; 24138885	Downloaded from PMID: 29628290	Tumor-infiltrated cells	Dendritic cell	Dendritic cell
aDC	PMID: 29141660	Recompute with XCELL R package	Tumor-infiltrated cells	Dendritic cell	Dendritic cell
Angiogenesis	PMID: 29628290; 27855702	Downloaded from PMID: 29628290 (ssGSEA)	Anti-tumor or pro-tumor gene sets	Angiogenesis	Angiogenesis
Angiogenesis	PMID: 34019806	Downloaded from PMID: 34019806 (ssgsea, median-scaled)	Anti-tumor or pro-tumor gene sets	Angiogenesis	Angiogenesis
Antitumor CY	PMID: 34019806	Downloaded from PMID: 34019806 (ssgsea, median-scaled)	Anti-tumor or pro-tumor gene sets	CY	CY antitumor
APM1	PMID: 29628290; 27855702	Downloaded from PMID: 29628290 (ssGSEA)	Anti-tumor or pro-tumor gene sets	Antigen presenting	Antigen presenting
APM2	PMID: 29628290; 27855702	Downloaded from PMID: 29628290 (ssGSEA)	Anti-tumor or pro-tumor gene sets	Antigen presenting	Antigen presenting
AZ	PMID: 28052254	Recompute with provided scripts	ICB predictor or signature	ICB predictor	ICB predictor
B.cell.memory	PMID: 31061481	Downloaded from TIMER2.0	Tumor-infiltrated cells	B cell	B cell
B.cell.naive	PMID: 31061481	Downloaded from TIMER2.0	Tumor-infiltrated cells	B cell	B cell
B.cell.plasma	PMID: 31061481	Downloaded from TIMER2.0	Tumor-infiltrated cells	B cell	B cell
B.cell	PMID: 32124323; 32124324	Recompute with immunedeconv R package	Tumor-infiltrated cells	B cell	B cell
B.cell	PMID: 32124323; 31126321	Recompute with immunedeconv R package	Tumor-infiltrated cells	B cell	B cell
B.cell	PMID: 32124323; 32442275	Recompute with immunedeconv R package	Tumor-infiltrated cells	B cell	B cell
B cells	PMID: 29628290; 24138885	Downloaded from PMID: 29628290	Tumor-infiltrated cells	B cell	B cell
B-cells	PMID: 29141660	Recompute with XCELL R package	Tumor-infiltrated cells	B cell	B cell
B lineage	PMID: 27765066	Recompute with MCP-COUNTER R package	Tumor-infiltrated cells	B cell	B cell
Bcell	PMID: 32274301	Downloaded from PMID: 32274301	Tumor-infiltrated cells	B cell	B cell
B_cell_PCA_16704732	PMID: 29628290; 24516633; 16704732	Downloaded from PMID: 29628290	Anti-tumor or pro-tumor gene sets	B cell	B cell
B_cells	PMID: 31641033	Recompute with ConsensusTME R package	Tumor-infiltrated cells	B cell	B cell
B cells	PMID: 34019806	Downloaded from PMID: 34019806 (ssgsea, median-scaled)	Tumor-infiltrated cells	B cell	B cell
Basophils	PMID: 29141660	Recompute with XCELL R package	Tumor-infiltrated cells	Granulocyte	Granulocyte
Bcell_21978456	PMID: 29628290; 24516633; 21978456	Downloaded from PMID: 29628290	Anti-tumor or pro-tumor gene sets	B cell	B cell
Bcell_mg_IGJ	PMID: 29628290; 24516633	Downloaded from PMID: 29628290	Anti-tumor or pro-tumor gene sets	B cell	B cell
Bcell_receptors_score	PMID: 29628290; 24516633	Downloaded from PMID: 29628290	Anti-tumor or pro-tumor gene sets	B cell	B cell
Buck14_score	PMID: 29628290; 24516633	Downloaded from PMID: 29628290	Anti-tumor or pro-tumor gene sets	Miscellaneous	Miscellaneous
Cancer-associated fibroblasts	PMID: 34019806	Downloaded from PMID: 34019806 (ssgsea, median-scaled)	Tumor-infiltrated cells	Stromal	Stromal
CAF	PMID: 30127393	Downloaded from PMID: 30127393	Tumor-infiltrated cells	Stromal	Stromal
Cancer.associated.fibroblast	PMID: 32124323; 32124324	Recompute with immunedeconv R package	Tumor-infiltrated cells	Stromal	Stromal
CD103neg_mean_25446897	PMID: 29628290; 24516633; 25446897	Downloaded from PMID: 29628290	Anti-tumor or pro-tumor gene sets	Dendritic cell	Dendritic cell
CD103pos_CD103neg_ratio_25446897	PMID: 29628290; 24516633; 25446897	Downloaded from PMID: 29628290	Anti-tumor or pro-tumor gene sets	Dendritic cell	Dendritic cell
CD103pos_mean_25446897	PMID: 29628290; 24516633; 25446897	Downloaded from PMID: 29628290	Anti-tumor or pro-tumor gene sets	Dendritic cell	Dendritic cell
CD274	PMID: 30127393	Recompute	Anti-tumor or pro-tumor gene sets	Immune checkpoint	Immune checkpoint
CD4+ memory T-cells	PMID: 29141660	Recompute with XCELL R package	Tumor-infiltrated cells	T cell	CD4+ T cell
CD4+ naive T-cells	PMID: 29141660	Recompute with XCELL R package	Tumor-infiltrated cells	T cell	CD4+ T cell
CD4+ T-cells	PMID: 29141660	Recompute with XCELL R package	Tumor-infiltrated cells	T cell	CD4+ T cell
CD4+ Tcm	PMID: 29141660	Recompute with XCELL R package	Tumor-infiltrated cells	T cell	CD4+ T cell
CD4+ Tem	PMID: 29141660	Recompute with XCELL R package	Tumor-infiltrated cells	T cell	CD4+ T cell
CD4_naive	PMID: 32274301	Downloaded from PMID: 32274301	Tumor-infiltrated cells	T cell	CD4+ T cell
CD4_T	PMID: 32274301	Downloaded from PMID: 32274301	Tumor-infiltrated cells	T cell	CD4+ T cell
CD68	PMID: 29628290; 24516633	Downloaded from PMID: 29628290	Anti-tumor or pro-tumor gene sets	Macrophage	Macrophage
CD8+ naive T-cells	PMID: 29141660	Recompute with XCELL R package	Tumor-infiltrated cells	T cell	CD8+ T cell
CD8+ T-cells	PMID: 29141660	Recompute with XCELL R package	Tumor-infiltrated cells	T cell	CD8+ T cell
CD8+ Tcm	PMID: 29141660	Recompute with XCELL R package	Tumor-infiltrated cells	T cell	CD8+ T cell
CD8+ Tem	PMID: 29141660	Recompute with XCELL R package	Tumor-infiltrated cells	T cell	CD8+ T cell
CD8 T cells	PMID: 27765066	Recompute with MCP-COUNTER R package	Tumor-infiltrated cells	T cell	CD8+ T cell
CD8 T cells	PMID: 29628290; 24138885	Downloaded from PMID: 29628290	Tumor-infiltrated cells	T cell	CD8+ T cell
CD8_CD68_ratio	PMID: 29628290; 24516633	Downloaded from PMID: 29628290	Anti-tumor or pro-tumor gene sets	Miscellaneous	Miscellaneous
CD8_naive	PMID: 32274301	Downloaded from PMID: 32274301	Tumor-infiltrated cells	T cell	CD8+ T cell
CD8_PCA_16704732	PMID: 29628290; 24516633; 16704732	Downloaded from PMID: 29628290	Anti-tumor or pro-tumor gene sets	T cell	CD8+ T cell
CD8_T	PMID: 32274301	Downloaded from PMID: 32274301	Tumor-infiltrated cells	T cell	CD8+ T cell
CD8	PMID: 30127393	Recompute	Anti-tumor or pro-tumor gene sets	T cell	CD8+ T cell
CD8A	PMID: 29628290; 24516633	Downloaded from PMID: 29628290	Anti-tumor or pro-tumor gene sets	T cell	CD8+ T cell
cDC	PMID: 29141660	Recompute with XCELL R package	Tumor-infiltrated cells	Dendritic cell	Dendritic cell
Central_memory	PMID: 32274301	Downloaded from PMID: 32274301	Tumor-infiltrated cells	T cell	CD4+ T cell
CHANG_CORE_SERUM_RESPONSE_UP	PMID: 29628290; 24516633	Downloaded from PMID: 29628290	Anti-tumor or pro-tumor gene sets	Stromal	Stromal
Checkpoint molecules	PMID: 34019806	Downloaded from PMID: 34019806 (ssgsea, median-scaled)	Anti-tumor or pro-tumor gene sets	Immune checkpoint	Immune checkpoint
CK12_score	PMID: 29628290; 24516633	Downloaded from PMID: 29628290	Anti-tumor or pro-tumor gene sets	CY	CKs
Class-switched memory B-cells	PMID: 29141660	Recompute with XCELL R package	Tumor-infiltrated cells	B cell	B cell
Co-activation molecules	PMID: 34019806	Downloaded from PMID: 34019806 (ssgsea, median-scaled)	Anti-tumor or pro-tumor gene sets	Antigen presenting	Antigen presenting
CP	PMID: 28052254	Recompute with provided scripts	Anti-tumor or pro-tumor gene sets	Immune checkpoint	Immune checkpoint
CSF1_response	PMID: 29628290; 24516633	Downloaded from PMID: 29628290	Anti-tumor or pro-tumor gene sets	Macrophage	Macrophage
CSR_Activated_15701700	PMID: 29628290; 24516633; 15701700	Downloaded from PMID: 29628290	Anti-tumor or pro-tumor gene sets	Stromal	Stromal
CTLA4_data	PMID: 29628290; 24516633	Downloaded from PMID: 29628290	Anti-tumor or pro-tumor gene sets	Immune checkpoint	Immune checkpoint
Cytotoxic cells	PMID: 29628290; 24138885	Downloaded from PMID: 29628290	Tumor-infiltrated cells	T cell	CD8+ T cell
Cytotoxic lymphocytes	PMID: 27765066	Recompute with MCP-COUNTER R package	Tumor-infiltrated cells	T cell	CD8+ T cell
Cytotoxic_cells	PMID: 31641033	Recompute with ConsensusTME R package	Tumor-infiltrated cells	T cell	CD8+ T cell
Cytotoxic	PMID: 32274301	Downloaded from PMID: 32274301	Tumor-infiltrated cells	T cell	CD8+ T cell
DAP12_data	PMID: 29628290; 24516633	Downloaded from PMID: 29628290	Anti-tumor or pro-tumor gene sets	Tumor cell signatures	Tumor cell signatures
DC	PMID: 32274301	Downloaded from PMID: 32274301	Tumor-infiltrated cells	Dendritic cell	Dendritic cell
DC	PMID: 29628290; 24138885	Downloaded from PMID: 29628290	Tumor-infiltrated cells	Dendritic cell	Dendritic cell
DC	PMID: 29141660	Recompute with XCELL R package	Tumor-infiltrated cells	Dendritic cell	Dendritic cell
Dendritic_cells	PMID: 31641033	Recompute with ConsensusTME R package	Tumor-infiltrated cells	Dendritic cell	Dendritic cell
Dysfunction	PMID: 30127393	Recompute with provided signatures	Anti-tumor or pro-tumor gene sets	Miscellaneous	Miscellaneous
EC	PMID: 28052254	Recompute with provided scripts	Anti-tumor or pro-tumor gene sets	T cell	T cell
Effector cells	PMID: 34019806	Downloaded from PMID: 34019806 (ssgsea, median-scaled)	Anti-tumor or pro-tumor gene sets	T cell	T cell
Effector_memory	PMID: 32274301	Downloaded from PMID: 32274301	Tumor-infiltrated cells	T cell	T cell
EMT signature	PMID: 34019806	Downloaded from PMID: 34019806 (ssgsea, median-scaled)	Anti-tumor or pro-tumor gene sets	Tumor cell signatures	Tumor cell signatures
Endothelial.cell	PMID: 32124323; 32124324	Recompute with immunedeconv R package	Tumor-infiltrated cells	Endothelial cell	Endothelial cell
Endothelial cells	PMID: 27765066	Recompute with MCP-COUNTER R package	Tumor-infiltrated cells	Endothelial cell	Endothelial cell
Endothelial cells	PMID: 29141660	Recompute with XCELL R package	Tumor-infiltrated cells	Endothelial cell	Endothelial cell
Endothelial	PMID: 31641033	Recompute with ConsensusTME R package	Tumor-infiltrated cells	Endothelial cell	Endothelial cell
Endothelium	PMID: 34019806	Downloaded from PMID: 34019806 (ssgsea, median-scaled)	Tumor-infiltrated cells	Endothelial cell	Endothelial cell
Eosinophil	PMID: 31061481	Downloaded from TIMER2.0	Tumor-infiltrated cells	Granulocyte	Granulocyte
Eosinophils	PMID: 31641033	Recompute with ConsensusTME R package	Tumor-infiltrated cells	Granulocyte	Granulocyte
Eosinophils	PMID: 29628290; 24138885	Downloaded from PMID: 29628290	Tumor-infiltrated cells	Granulocyte	Granulocyte
Eosinophils	PMID: 29141660	Recompute with XCELL R package	Tumor-infiltrated cells	Granulocyte	Granulocyte
Epithelial cells	PMID: 29141660	Recompute with XCELL R package	Tumor-infiltrated cells	Epithelial	Epithelial
Exclusion	PMID: 30127393	Recompute with provided signatures	Anti-tumor or pro-tumor gene sets	Miscellaneous	Miscellaneous
Exhausted	PMID: 32274301	Downloaded from PMID: 32274301	Tumor-infiltrated cells	T cell	CD8+ T cell
Fibroblasts	PMID: 31641033	Recompute with ConsensusTME R package	Tumor-infiltrated cells	Stromal	Stromal
Fibroblasts	PMID: 27765066	Recompute with MCP-COUNTER R package	Tumor-infiltrated cells	Stromal	Stromal
Fibroblasts	PMID: 29141660	Recompute with XCELL R package	Tumor-infiltrated cells	Stromal	Stromal
G_CD3E	PMID: 29628290; 23468608; 23596202	Downloaded from PMID: 29628290	Anti-tumor or pro-tumor gene sets	T cell	T cell
G_CYTH4	PMID: 29628290; 23468608; 23596202	Downloaded from PMID: 29628290	Anti-tumor or pro-tumor gene sets	Tumor cell signatures	Tumor cell signatures
G_GIMAP4	PMID: 29628290; 23468608; 23596202	Downloaded from PMID: 29628290	Anti-tumor or pro-tumor gene sets	Miscellaneous	Miscellaneous
G_HLA-DPA1	PMID: 29628290; 23468608; 23596202	Downloaded from PMID: 29628290	Anti-tumor or pro-tumor gene sets	Antigen presenting	Antigen presenting
G_LILRB4	PMID: 29628290; 23468608; 23596202	Downloaded from PMID: 29628290	Anti-tumor or pro-tumor gene sets	T cell	T cell
G_SIGLEC9	PMID: 29628290; 23468608; 23596202	Downloaded from PMID: 29628290	Anti-tumor or pro-tumor gene sets	Tumor cell signatures	Tumor cell signatures
G_SLAMF6	PMID: 29628290; 23468608; 23596202	Downloaded from PMID: 29628290	Anti-tumor or pro-tumor gene sets	Miscellaneous	Miscellaneous
Gamma_delta	PMID: 32274301	Downloaded from PMID: 32274301	Tumor-infiltrated cells	T cell	T cell gamma delta
GP11_Immune_IFN (Minterferon_Cluster_21214954, ZHANG_INTERFERON_RESPONSE)	PMID: 29628290; 24516633; 21214954	Downloaded from PMID: 29628290	Anti-tumor or pro-tumor gene sets	CY	Interferon
NA	PMID: 29628290; 24516633	Downloaded from PMID: 29628290	Anti-tumor or pro-tumor gene sets	Miscellaneous	Miscellaneous
GRANS_PCA_16704732	PMID: 29628290; 24516633; 16704732	Downloaded from PMID: 29628290	Anti-tumor or pro-tumor gene sets	Granulocyte	Granulocyte
Granulocyte traffic	PMID: 34019806	Downloaded from PMID: 34019806 (ssgsea, median-scaled)	Anti-tumor or pro-tumor gene sets	Granulocyte	Granulocyte
HER2_Immune_PCA_18006808	PMID: 29628290; 24516633; 18006808	Downloaded from PMID: 29628290	Anti-tumor or pro-tumor gene sets	Miscellaneous	Miscellaneous
ICR_ACT_SCORE	PMID: 29628290; 26967649; 23890060; 28344865	Downloaded from PMID: 29628290	Anti-tumor or pro-tumor gene sets	ICR	ICR
ICR_INHIB_SCORE	PMID: 29628290; 26967649; 23890060; 28344865	Downloaded from PMID: 29628290	Anti-tumor or pro-tumor gene sets	ICR	ICR
ICR_SCORE	PMID: 29628290; 26967649; 23890060; 28344865	Downloaded from PMID: 29628290	Anti-tumor or pro-tumor gene sets	ICR	ICR
ICS5_score	PMID: 29628290; 24516633	Downloaded from PMID: 29628290	Anti-tumor or pro-tumor gene sets	Miscellaneous	Miscellaneous
iDC	PMID: 29628290; 24138885	Downloaded from PMID: 29628290	Tumor-infiltrated cells	Dendritic cell	Dendritic cell
iDC	PMID: 29141660	Recompute with XCELL R package	Tumor-infiltrated cells	Dendritic cell	Dendritic cell
IFIT3	PMID: 29628290; 23468608; 23596202	Downloaded from PMID: 29628290	Anti-tumor or pro-tumor gene sets	Miscellaneous	Miscellaneous
IFN_21978456	PMID: 29628290; 24516633; 21978456	Downloaded from PMID: 29628290	Anti-tumor or pro-tumor gene sets	CY	Interferon
IFNG_score_21050467	PMID: 29628290; 24516633; 21050467	Downloaded from PMID: 29628290	Anti-tumor or pro-tumor gene sets	CY	Interferon
IFNG	PMID: 30127393	Recompute	Anti-tumor or pro-tumor gene sets	CY	Interferon
IgG_19272155	PMID: 29628290; 24516633; 19272155	Downloaded from PMID: 29628290	Anti-tumor or pro-tumor gene sets	B cell	B cell
IGG_Cluster_21214954	PMID: 29628290; 24516633; 21214954	Downloaded from PMID: 29628290	Anti-tumor or pro-tumor gene sets	Miscellaneous	Miscellaneous
IL12_score_21050467	PMID: 29628290; 24516633; 21050467	Downloaded from PMID: 29628290	Anti-tumor or pro-tumor gene sets	CY	CY antitumor
IL13_score_21050467	PMID: 29628290; 24516633; 21050467	Downloaded from PMID: 29628290	Anti-tumor or pro-tumor gene sets	CY	CY antitumor
IL2_score_21050467	PMID: 29628290; 24516633; 21050467	Downloaded from PMID: 29628290	Anti-tumor or pro-tumor gene sets	CY	CY antitumor
IL4_score_21050467	PMID: 29628290; 24516633; 21050467	Downloaded from PMID: 29628290	Anti-tumor or pro-tumor gene sets	CY	CY protumor
IL8_21978456	PMID: 29628290; 24516633; 21978456	Downloaded from PMID: 29628290	Anti-tumor or pro-tumor gene sets	CY	CY protumor
Immune_cell_Cluster_21214954	PMID: 29628290; 24516633; 21214954	Downloaded from PMID: 29628290	Anti-tumor or pro-tumor gene sets	Miscellaneous	Miscellaneous
Immune_NSCLC_score	PMID: 29628290; 24516633	Downloaded from PMID: 29628290	Anti-tumor or pro-tumor gene sets	Overall Immune cells	Overall Immune cells
Immune_Score	PMID: 31641033	Recompute with ConsensusTME R package	Tumor-infiltrated cells	Overall Immune cells	Overall Immune cells
ImmuneScore	PMID: 29141660	Recompute with XCELL R package	Tumor-infiltrated cells	Overall Immune cells	Overall Immune cells
InfiltrationScore	PMID: 32274301	Downloaded from PMID: 32274301	Tumor-infiltrated cells	Overall Immune cells	Overall Immune cells
Interferon_19272155	PMID: 29628290; 24516633; 19272155	Downloaded from PMID: 29628290	Anti-tumor or pro-tumor gene sets	CY	Interferon
Interferon_Cluster_21214954	PMID: 29628290; 24516633; 21214954	Downloaded from PMID: 29628290	Anti-tumor or pro-tumor gene sets	CY	Interferon
IPS	PMID: 28052254	Recompute with provided scripts	ICB predictor or signature	ICB predictor	ICB predictor
IR7_score	PMID: 29628290; 24516633	Downloaded from PMID: 29628290	Anti-tumor or pro-tumor gene sets	Miscellaneous	Miscellaneous
iTreg	PMID: 32274301	Downloaded from PMID: 32274301	Tumor-infiltrated cells	Treg	Treg
Keratinocytes	PMID: 29141660	Recompute with XCELL R package	Tumor-infiltrated cells	Epithelial	Epithelial
LCK_19272155	PMID: 29628290; 24516633; 19272155	Downloaded from PMID: 29628290	Anti-tumor or pro-tumor gene sets	T cell	T cell
LIexpression_score	PMID: 29628290; 24516633	Downloaded from PMID: 29628290	Anti-tumor or pro-tumor gene sets	T cell	T cell
ly Endothelial cells	PMID: 29141660	Recompute with XCELL R package	Tumor-infiltrated cells	Endothelial cell	Endothelial cell
LYM	PMID: 29628290; 23468608; 23596202	Downloaded from PMID: 29628290	Anti-tumor or pro-tumor gene sets	Miscellaneous	Miscellaneous
Lymph vessels	PMID: 29628290; 24138885	Downloaded from PMID: 29628290	Tumor-infiltrated cells	Miscellaneous	Miscellaneous
LYMPHS_PCA_16704732	PMID: 29628290; 24516633; 16704732	Downloaded from PMID: 29628290	Anti-tumor or pro-tumor gene sets	Miscellaneous	Lymphocyte
M1 signature	PMID: 34019806	Downloaded from PMID: 34019806 (ssgsea, median-scaled)	Tumor-infiltrated cells	Macrophage	Macrophage
M2	PMID: 30127393	Downloaded from PMID: 30127393	Tumor-infiltrated cells	Macrophage	Macrophage
Macrophage.M0	PMID: 31061481	Downloaded from TIMER2.0	Tumor-infiltrated cells	Macrophage	Macrophage
Macrophage.M1	PMID: 31061481	Downloaded from TIMER2.0	Tumor-infiltrated cells	Macrophage	Macrophage
Macrophage.M1	PMID: 32124323; 31126321	Recompute with immunedeconv R package	Tumor-infiltrated cells	Macrophage	Macrophage
Macrophage.M2	PMID: 31061481	Downloaded from TIMER2.0	Tumor-infiltrated cells	Macrophage	Macrophage
Macrophage.M2	PMID: 32124323; 31126321	Recompute with immunedeconv R package	Tumor-infiltrated cells	Macrophage	Macrophage
Macrophages	PMID: 31641033	Recompute with ConsensusTME R package	Tumor-infiltrated cells	Macrophage	Macrophage
Macrophage and DC traffic	PMID: 34019806	Downloaded from PMID: 34019806 (ssgsea, median-scaled)	Anti-tumor or pro-tumor gene sets	Macrophage	Macrophage
Macrophage	PMID: 32124323; 32124324	Recompute with immunedeconv R package	Tumor-infiltrated cells	Macrophage	Macrophage
Macrophage	PMID: 32274301	Downloaded from PMID: 32274301	Tumor-infiltrated cells	Macrophage	Macrophage
Macrophages_M1	PMID: 31641033	Recompute with ConsensusTME R package	Tumor-infiltrated cells	Macrophage	Macrophage
Macrophages_M2	PMID: 31641033	Recompute with ConsensusTME R package	Tumor-infiltrated cells	Macrophage	Macrophage
Macrophages	PMID: 29628290; 24138885	Downloaded from PMID: 29628290	Tumor-infiltrated cells	Macrophage	Macrophage
Macrophage	PMID: 32124323; 32442275	Recompute with immunedeconv R package	Tumor-infiltrated cells	Macrophage	Macrophage
Macrophages M1	PMID: 29141660	Recompute with XCELL R package	Tumor-infiltrated cells	Macrophage	Macrophage
Macrophages M2	PMID: 29141660	Recompute with XCELL R package	Tumor-infiltrated cells	Macrophage	Macrophage
Tumor-associated Macrophages	PMID: 34019806	Downloaded from PMID: 34019806 (ssgsea, median-scaled)	Tumor-infiltrated cells	Macrophage	Macrophage
Macrophages	PMID: 29141660	Recompute with XCELL R package	Tumor-infiltrated cells	Macrophage	Macrophage
MAIT	PMID: 32274301	Downloaded from PMID: 32274301	Tumor-infiltrated cells	T cell	T cell
Mast.cell.activated	PMID: 31061481	Downloaded from TIMER2.0	Tumor-infiltrated cells	Granulocyte	Granulocyte
Mast.cell.resting	PMID: 31061481	Downloaded from TIMER2.0	Tumor-infiltrated cells	Granulocyte	Granulocyte
Mast cells	PMID: 29628290; 24138885	Downloaded from PMID: 29628290	Tumor-infiltrated cells	Granulocyte	Granulocyte
Mast cells	PMID: 29141660	Recompute with XCELL R package	Tumor-infiltrated cells	Granulocyte	Granulocyte
Mast_cells	PMID: 31641033	Recompute with ConsensusTME R package	Tumor-infiltrated cells	Granulocyte	Granulocyte
Matrix remodeling	PMID: 34019806	Downloaded from PMID: 34019806 (ssgsea, median-scaled)	Anti-tumor or pro-tumor gene sets	Stromal	Stromal
Matrix	PMID: 34019806	Downloaded from PMID: 34019806 (ssgsea, median-scaled)	Anti-tumor or pro-tumor gene sets	Stromal	Stromal
MCD3_CD8_21214954	PMID: 29628290; 24516633; 21214954	Downloaded from PMID: 29628290	Anti-tumor or pro-tumor gene sets	T cell	T cell
MDACC.FNA.1_20805453	PMID: 29628290; 24516633	Downloaded from PMID: 29628290	Anti-tumor or pro-tumor gene sets	Miscellaneous	Miscellaneous
Immune Suppression by Myeloid Cells	PMID: 34019806	Downloaded from PMID: 34019806 (ssgsea, median-scaled)	Tumor-infiltrated cells	MDSC	MDSC
MDSC	PMID: 30127393	Downloaded from PMID: 30127393	Tumor-infiltrated cells	MDSC	MDSC
Myeloid cells traffic	PMID: 34019806	Downloaded from PMID: 34019806 (ssgsea, median-scaled)	Anti-tumor or pro-tumor gene sets	MDSC	MDSC
Memory B-cells	PMID: 29141660	Recompute with XCELL R package	Tumor-infiltrated cells	B cell	B cell
Mesangial cells	PMID: 29141660	Recompute with XCELL R package	Tumor-infiltrated cells	Stromal	Stromal
MHC.I_19272155	PMID: 29628290; 24516633; 19272155	Downloaded from PMID: 29628290	Anti-tumor or pro-tumor gene sets	Antigen presenting	Antigen presenting
MHC.II_19272155	PMID: 29628290; 24516633; 19272155	Downloaded from PMID: 29628290	Anti-tumor or pro-tumor gene sets	Antigen presenting	Antigen presenting
MHC	PMID: 28052254	Recompute with provided scripts	Anti-tumor or pro-tumor gene sets	Antigen presenting	Antigen presenting
MHC1_21978456	PMID: 29628290; 24516633; 21978456	Downloaded from PMID: 29628290	Anti-tumor or pro-tumor gene sets	Antigen presenting	Antigen presenting
MHC2_21978456	PMID: 29628290; 24516633; 21978456	Downloaded from PMID: 29628290	Anti-tumor or pro-tumor gene sets	Antigen presenting	Antigen presenting
MHCI	PMID: 34019806	Downloaded from PMID: 34019806 (ssgsea, median-scaled)	Anti-tumor or pro-tumor gene sets	Antigen presenting	Antigen presenting
MHCII	PMID: 34019806	Downloaded from PMID: 34019806 (ssgsea, median-scaled)	Anti-tumor or pro-tumor gene sets	Antigen presenting	Antigen presenting
MicroenvironmentScore	PMID: 29141660	Recompute with XCELL R package	Tumor-infiltrated cells	Overall Immune cells	Overall Immune cells
Minterferon_Cluster_21214954	PMID: 29628290; 24516633; 21214954	Downloaded from PMID: 29628290	Anti-tumor or pro-tumor gene sets	CY	Interferon
Module11_Prolif_score	PMID: 29628290; 24516633	Downloaded from PMID: 29628290	Anti-tumor or pro-tumor gene sets	Tumor cell signatures	Tumor cell signatures
Module3_IFN_score	PMID: 29628290; 24516633	Downloaded from PMID: 29628290	Anti-tumor or pro-tumor gene sets	CY	Interferon
Module4_TcellBcell_score	PMID: 29628290; 24516633	Downloaded from PMID: 29628290	Anti-tumor or pro-tumor gene sets	Miscellaneous	Miscellaneous
Module5_TcellBcell_score	PMID: 29628290; 24516633	Downloaded from PMID: 29628290	Anti-tumor or pro-tumor gene sets	Miscellaneous	Miscellaneous
Monocyte	PMID: 31061481	Downloaded from TIMER2.0	Tumor-infiltrated cells	Monocyte	Monocyte
Monocyte	PMID: 32274301	Downloaded from PMID: 32274301	Tumor-infiltrated cells	Monocyte	Monocyte
Monocyte	PMID: 32124323; 31126321	Recompute with immunedeconv R package	Tumor-infiltrated cells	Monocyte	Monocyte
Monocytes	PMID: 31641033	Recompute with ConsensusTME R package	Tumor-infiltrated cells	Monocyte	Monocyte
Monocytes	PMID: 29141660	Recompute with XCELL R package	Tumor-infiltrated cells	Monocyte	Monocyte
Monocytic lineage	PMID: 27765066	Recompute with MCP-COUNTER R package	Tumor-infiltrated cells	Monocyte	Monocyte
mv Endothelial cells	PMID: 29141660	Recompute with XCELL R package	Tumor-infiltrated cells	Endothelial cell	Endothelial cell
Myeloid.dendritic.cell.activated	PMID: 31061481	Downloaded from TIMER2.0	Tumor-infiltrated cells	Dendritic cell	Dendritic cell
Myeloid.dendritic.cell.resting	PMID: 31061481	Downloaded from TIMER2.0	Tumor-infiltrated cells	Dendritic cell	Dendritic cell
Myeloid.dendritic.cell	PMID: 32124323; 31126321	Recompute with immunedeconv R package	Tumor-infiltrated cells	Dendritic cell	Dendritic cell
Myeloid.dendritic.cell	PMID: 32124323; 32442275	Recompute with immunedeconv R package	Tumor-infiltrated cells	Dendritic cell	Dendritic cell
Myeloid dendritic cells	PMID: 27765066	Recompute with MCP-COUNTER R package	Tumor-infiltrated cells	Dendritic cell	Dendritic cell
naive B-cells	PMID: 29141660	Recompute with XCELL R package	Tumor-infiltrated cells	B cell	B cell
Neutrophil	PMID: 31061481	Downloaded from TIMER2.0	Tumor-infiltrated cells	Granulocyte	Granulocyte
Neutrophils	PMID: 31641033	Recompute with ConsensusTME R package	Tumor-infiltrated cells	Granulocyte	Granulocyte
Neutrophil	PMID: 32274301	Downloaded from PMID: 32274301	Tumor-infiltrated cells	Granulocyte	Granulocyte
Neutrophils	PMID: 27765066	Recompute with MCP-COUNTER R package	Tumor-infiltrated cells	Granulocyte	Granulocyte
Neutrophil	PMID: 32124323; 31126321	Recompute with immunedeconv R package	Tumor-infiltrated cells	Granulocyte	Granulocyte
Neutrophils	PMID: 29628290; 24138885	Downloaded from PMID: 29628290	Tumor-infiltrated cells	Granulocyte	Granulocyte
Neutrophil signature	PMID: 34019806	Downloaded from PMID: 34019806 (ssgsea, median-scaled)	Tumor-infiltrated cells	Granulocyte	Granulocyte
Neutrophil	PMID: 32124323; 32442275	Recompute with immunedeconv R package	Tumor-infiltrated cells	Granulocyte	Granulocyte
Neutrophils	PMID: 29141660	Recompute with XCELL R package	Tumor-infiltrated cells	Granulocyte	Granulocyte
NHI_5gene_score	PMID: 29628290; 24516633	Downloaded from PMID: 29628290	Anti-tumor or pro-tumor gene sets	Miscellaneous	Miscellaneous
NK CD56bright cells	PMID: 29628290; 24138885	Downloaded from PMID: 29628290	Tumor-infiltrated cells	NK cell	NK cell
NK CD56dim cells	PMID: 29628290; 24138885	Downloaded from PMID: 29628290	Tumor-infiltrated cells	NK cell	NK cell
NK.cell.activated	PMID: 31061481	Downloaded from TIMER2.0	Tumor-infiltrated cells	NK cell	NK cell
NK.cell.resting	PMID: 31061481	Downloaded from TIMER2.0	Tumor-infiltrated cells	NK cell	NK cell
NK_cells	PMID: 31641033	Recompute with ConsensusTME R package	Tumor-infiltrated cells	NK cell	NK cell
NK.cell	PMID: 32124323; 32124324	Recompute with immunedeconv R package	Tumor-infiltrated cells	NK cell	NK cell
NK.cell	PMID: 32124323; 31126321	Recompute with immunedeconv R package	Tumor-infiltrated cells	NK cell	NK cell
NK cells	PMID: 29628290; 24138885	Downloaded from PMID: 29628290	Tumor-infiltrated cells	NK cell	NK cell
NK cells	PMID: 27765066	Recompute with MCP-COUNTER R package	Tumor-infiltrated cells	NK cell	NK cell
NK cells	PMID: 29141660	Recompute with XCELL R package	Tumor-infiltrated cells	NK cell	NK cell
NK cells	PMID: 34019806	Downloaded from PMID: 34019806 (ssgsea, median-scaled)	Tumor-infiltrated cells	NK cell	NK cell
NK	PMID: 32274301	Downloaded from PMID: 32274301	Tumor-infiltrated cells	NK cell	NK cell
NKT	PMID: 32274301	Downloaded from PMID: 32274301	Tumor-infiltrated cells	T cell	Natural killer T cell
NKT	PMID: 29141660	Recompute with XCELL R package	Tumor-infiltrated cells	T cell	Natural killer T cell
nTreg	PMID: 32274301	Downloaded from PMID: 32274301	Tumor-infiltrated cells	Treg	Treg
Anti-PD-1 resistant melanoma	PMID: 30388455	Recompute with provided scripts	ICB predictor or signature	Miscellaneous	Miscellaneous
Anti-PD-1 resistant melanoma .down	PMID: 30388455	Recompute with provided scripts	ICB predictor or signature	Miscellaneous	Miscellaneous
Anti-PD-1 resistant melanoma .up	PMID: 30388455	Recompute with provided scripts	ICB predictor or signature	Miscellaneous	Miscellaneous
AXL (Tirosh)	PMID: 30388455	Recompute with provided scripts	Anti-tumor or pro-tumor gene sets	Tumor cell signatures	Tumor cell signatures
Ayers IFNg sig	PMID: 30388455	Recompute with provided scripts	Anti-tumor or pro-tumor gene sets	CY	Interferon
Ayers immune sig	PMID: 30388455	Recompute with provided scripts	Anti-tumor or pro-tumor gene sets	CY	Interferon
co-culture screen hits10	PMID: 30388455	Recompute with provided scripts	Anti-tumor or pro-tumor gene sets	Tumor cell signatures	Tumor cell signatures
co-culture screen hits50	PMID: 30388455	Recompute with provided scripts	Anti-tumor or pro-tumor gene sets	Tumor cell signatures	Tumor cell signatures
exc	PMID: 30388455	Recompute with provided scripts	ICB predictor or signature	Miscellaneous	Miscellaneous
exc.down; exc.seed.down	PMID: 30388455	Recompute with provided scripts	ICB predictor or signature	Miscellaneous	Miscellaneous
exc.up; exc.seed.up	PMID: 30388455	Recompute with provided scripts	ICB predictor or signature	Miscellaneous	Miscellaneous
Fluidgm Panel A	PMID: 30388455	Recompute with provided scripts	Anti-tumor or pro-tumor gene sets	Miscellaneous	Miscellaneous
Fluidgm Panel B	PMID: 30388455	Recompute with provided scripts	Anti-tumor or pro-tumor gene sets	Miscellaneous	Miscellaneous
G1 S (Tirosh)	PMID: 30388455	Recompute with provided scripts	Anti-tumor or pro-tumor gene sets	Tumor cell signatures	Tumor cell signatures
G2 M (Tirosh)	PMID: 30388455	Recompute with provided scripts	Anti-tumor or pro-tumor gene sets	Tumor cell signatures	Tumor cell signatures
in-vivo screen GVAX vs TCRaKO depleted	PMID: 30388455	Recompute with provided scripts	Anti-tumor or pro-tumor gene sets	Tumor cell signatures	Tumor cell signatures
in-vivo screen GVAX vs TCRaKO enriched	PMID: 30388455	Recompute with provided scripts	Anti-tumor or pro-tumor gene sets	Tumor cell signatures	Tumor cell signatures
in-vivo screen GVAXPD1 vs TCRaKO depleted	PMID: 30388455	Recompute with provided scripts	Anti-tumor or pro-tumor gene sets	Tumor cell signatures	Tumor cell signatures
in-vivo screen GVAXPD1 vs TCRaKO enriched	PMID: 30388455	Recompute with provided scripts	Anti-tumor or pro-tumor gene sets	Tumor cell signatures	Tumor cell signatures
in-vivo screen TCRaKO vs invitro depleted	PMID: 30388455	Recompute with provided scripts	Anti-tumor or pro-tumor gene sets	Tumor cell signatures	Tumor cell signatures
in-vivo screen TCRaKO vs invitro enriched	PMID: 30388455	Recompute with provided scripts	Anti-tumor or pro-tumor gene sets	Tumor cell signatures	Tumor cell signatures
MAPKi resistant melanoma	PMID: 30388455	Recompute with provided scripts	ICB predictor or signature	Miscellaneous	Miscellaneous
MAPKi resistant melanoma down	PMID: 30388455	Recompute with provided scripts	ICB predictor or signature	Miscellaneous	Miscellaneous
MAPKi resistant melanoma up	PMID: 30388455	Recompute with provided scripts	ICB predictor or signature	Miscellaneous	Miscellaneous
Melanoma cell cycle (Tirosh)	PMID: 30388455	Recompute with provided scripts	Anti-tumor or pro-tumor gene sets	Tumor cell signatures	Tumor cell signatures
Melanoma cells (Tirosh)	PMID: 30388455	Recompute with provided scripts	Anti-tumor or pro-tumor gene sets	Tumor cell signatures	Tumor cell signatures
MITF (Tirosh)	PMID: 30388455	Recompute with provided scripts	Anti-tumor or pro-tumor gene sets	Tumor cell signatures	Tumor cell signatures
Nivolumab (molecular) resistant melanoma	PMID: 30388455	Recompute with provided scripts	ICB predictor or signature	Miscellaneous	Miscellaneous
Nivolumab (molecular) resistant melanoma down	PMID: 30388455	Recompute with provided scripts	ICB predictor or signature	Miscellaneous	Miscellaneous
Nivolumab (molecular) resistant melanoma up	PMID: 30388455	Recompute with provided scripts	ICB predictor or signature	Miscellaneous	Miscellaneous
Nivolumab resistant melanoma	PMID: 30388455	Recompute with provided scripts	ICB predictor or signature	Miscellaneous	Miscellaneous
Nivolumab resistant melanoma down	PMID: 30388455	Recompute with provided scripts	ICB predictor or signature	Miscellaneous	Miscellaneous
Nivolumab resistant melanoma up	PMID: 30388455	Recompute with provided scripts	ICB predictor or signature	Miscellaneous	Miscellaneous
On Nivolumab	PMID: 30388455	Recompute with provided scripts	ICB predictor or signature	Miscellaneous	Miscellaneous
On Nivolumab down	PMID: 30388455	Recompute with provided scripts	ICB predictor or signature	Miscellaneous	Miscellaneous
On Nivolumab up	PMID: 30388455	Recompute with provided scripts	ICB predictor or signature	Miscellaneous	Miscellaneous
res	PMID: 30388455	Recompute with provided scripts	ICB predictor or signature	Miscellaneous	Miscellaneous
res.down	PMID: 30388455	Recompute with provided scripts	ICB predictor or signature	Miscellaneous	Miscellaneous
res.up	PMID: 30388455	Recompute with provided scripts	ICB predictor or signature	Miscellaneous	Miscellaneous
resF	PMID: 30388455	Recompute with provided scripts	ICB predictor or signature	Miscellaneous	Miscellaneous
resF.down	PMID: 30388455	Recompute with provided scripts	ICB predictor or signature	Miscellaneous	Miscellaneous
resF minus T CD8	PMID: 30388455	Recompute with provided scripts	ICB predictor or signature	Miscellaneous	Miscellaneous
resF.up	PMID: 30388455	Recompute with provided scripts	ICB predictor or signature	Miscellaneous	Miscellaneous
Responders on Nivolumab	PMID: 30388455	Recompute with provided scripts	ICB predictor or signature	Miscellaneous	Miscellaneous
Responders on Nivolumab down	PMID: 30388455	Recompute with provided scripts	ICB predictor or signature	Miscellaneous	Miscellaneous
Responders on Nivolumab up	PMID: 30388455	Recompute with provided scripts	ICB predictor or signature	Miscellaneous	Miscellaneous
resu	PMID: 30388455	Recompute with provided scripts	ICB predictor or signature	Miscellaneous	Miscellaneous
resu.down	PMID: 30388455	Recompute with provided scripts	ICB predictor or signature	Miscellaneous	Miscellaneous
resu.up	PMID: 30388455	Recompute with provided scripts	ICB predictor or signature	Miscellaneous	Miscellaneous
TME B cell	PMID: 30388455	Recompute with provided scripts	Tumor-infiltrated cells	B cell	B cell
TME CAF	PMID: 30388455	Recompute with provided scripts	Tumor-infiltrated cells	Stromal	Stromal
TME Endo	PMID: 30388455	Recompute with provided scripts	Tumor-infiltrated cells	Endothelial cell	Endothelial cell
TME immune	PMID: 30388455	Recompute with provided scripts	Tumor-infiltrated cells	Overall Immune cells	Overall Immune cells
TME Macrophage	PMID: 30388455	Recompute with provided scripts	Tumor-infiltrated cells	Macrophage	Macrophage
TME Mal	PMID: 30388455	Recompute with provided scripts	Tumor-infiltrated cells	Overall Immune cells	Overall Immune cells
TME NK	PMID: 30388455	Recompute with provided scripts	Tumor-infiltrated cells	NK cell	NK cell
TME stroma	PMID: 30388455	Recompute with provided scripts	Tumor-infiltrated cells	Stromal	Stromal
TME T CD4	PMID: 30388455	Recompute with provided scripts	Tumor-infiltrated cells	T cell	CD4+ T cell
TME T CD4 exhausted	PMID: 30388455	Recompute with provided scripts	Tumor-infiltrated cells	T cell	CD4+ T cell
TME T CD4 naive	PMID: 30388455	Recompute with provided scripts	Tumor-infiltrated cells	T cell	CD4+ T cell
TME T CD4 Treg	PMID: 30388455	Recompute with provided scripts	Tumor-infiltrated cells	Treg	Treg
TME T CD8	PMID: 30388455	Recompute with provided scripts	Tumor-infiltrated cells	T cell	CD8+ T cell
TME T CD8 cytotoxic	PMID: 30388455	Recompute with provided scripts	Tumor-infiltrated cells	T cell	CD8+ T cell
TME T CD8 exhausted	PMID: 30388455	Recompute with provided scripts	Tumor-infiltrated cells	T cell	CD8+ T cell
TME T CD8 naive	PMID: 30388455	Recompute with provided scripts	Tumor-infiltrated cells	T cell	CD8+ T cell
TME T cell	PMID: 30388455	Recompute with provided scripts	Tumor-infiltrated cells	T cell	T cell
trt	PMID: 30388455	Recompute with provided scripts	ICB predictor or signature	Miscellaneous	Miscellaneous
trt.down	PMID: 30388455	Recompute with provided scripts	ICB predictor or signature	Miscellaneous	Miscellaneous
trt.up	PMID: 30388455	Recompute with provided scripts	ICB predictor or signature	Miscellaneous	Miscellaneous
PD1_data	PMID: 29628290; 24516633	Downloaded from PMID: 29628290	Anti-tumor or pro-tumor gene sets	Immune checkpoint	Immune checkpoint
PD1_PDL1_score	PMID: 29628290; 24516633	Downloaded from PMID: 29628290	Anti-tumor or pro-tumor gene sets	Immune checkpoint	Immune checkpoint
pDC	PMID: 29628290; 24138885	Downloaded from PMID: 29628290	Tumor-infiltrated cells	Dendritic cell	Dendritic cell
pDC	PMID: 29141660	Recompute with XCELL R package	Tumor-infiltrated cells	Dendritic cell	Dendritic cell
PDCD1	PMID: 30127393	Recompute	Anti-tumor or pro-tumor gene sets	Immune checkpoint	Immune checkpoint
PDL1_data	PMID: 29628290; 24516633	Downloaded from PMID: 29628290	Anti-tumor or pro-tumor gene sets	Immune checkpoint	Immune checkpoint
Pericytes	PMID: 29141660	Recompute with XCELL R package	Tumor-infiltrated cells	Stromal	Stromal
Plasma cells	PMID: 29141660	Recompute with XCELL R package	Tumor-infiltrated cells	B cell	B cell
Plasma_cells	PMID: 31641033	Recompute with ConsensusTME R package	Tumor-infiltrated cells	B cell	B cell
pro B-cells	PMID: 29141660	Recompute with XCELL R package	Tumor-infiltrated cells	B cell	B cell
Tumor proliferation rate	PMID: 34019806	Downloaded from PMID: 34019806 (ssgsea, median-scaled)	Anti-tumor or pro-tumor gene sets	Tumor cell signatures	Tumor cell signatures
Protumor CY	PMID: 34019806	Downloaded from PMID: 34019806 (ssgsea, median-scaled)	Anti-tumor or pro-tumor gene sets	CY	CY protumor
Rotterdam_ERneg_PCA_15721472	PMID: 29628290; 24516633; 15721472	Downloaded from PMID: 29628290	Anti-tumor or pro-tumor gene sets	Tumor cell signatures	Tumor cell signatures
SC	PMID: 28052254	Recompute with provided scripts	Anti-tumor or pro-tumor gene sets	Supressor cells	Supressor cells
Sebocytes	PMID: 29141660	Recompute with XCELL R package	Tumor-infiltrated cells	Epithelial	Epithelial
STAT1_19272155	PMID: 29628290; 24516633; 19272155	Downloaded from PMID: 29628290	Anti-tumor or pro-tumor gene sets	CY	Immune regulators
STAT1_score	PMID: 29628290; 24516633	Downloaded from PMID: 29628290	Anti-tumor or pro-tumor gene sets	CY	Immune regulators
StromaScore	PMID: 29141660	Recompute with XCELL R package	Tumor-infiltrated cells	Stromal	Stromal
T.cell.CD4...non.regulatory.	PMID: 32124323; 31126321	Recompute with immunedeconv R package	Tumor-infiltrated cells	T cell	CD4+ T cell
T.cell.CD4..memory.activated	PMID: 31061481	Downloaded from TIMER2.0	Tumor-infiltrated cells	T cell	CD4+ T cell
T.cell.CD4..memory.resting	PMID: 31061481	Downloaded from TIMER2.0	Tumor-infiltrated cells	T cell	CD4+ T cell
T.cell.CD4.	PMID: 32124323; 32124324	Recompute with immunedeconv R package	Tumor-infiltrated cells	T cell	CD4+ T cell
T.cell.CD4.	PMID: 32124323; 32442275	Recompute with immunedeconv R package	Tumor-infiltrated cells	T cell	CD4+ T cell
T.cell.CD4..naive	PMID: 31061481	Downloaded from TIMER2.0	Tumor-infiltrated cells	T cell	CD4+ T cell
T.cell.CD8.	PMID: 31061481	Downloaded from TIMER2.0	Tumor-infiltrated cells	T cell	CD8+ T cell
T.cell.CD8.	PMID: 32124323; 32124324	Recompute with immunedeconv R package	Tumor-infiltrated cells	T cell	CD8+ T cell
T.cell.CD8.	PMID: 32124323; 31126321	Recompute with immunedeconv R package	Tumor-infiltrated cells	T cell	CD8+ T cell
T.cell.CD8.	PMID: 32124323; 32442275	Recompute with immunedeconv R package	Tumor-infiltrated cells	T cell	CD8+ T cell
T.cell.follicular.helper	PMID: 31061481	Downloaded from TIMER2.0	Tumor-infiltrated cells	T cell	T cell follicular helper
T.cell.regulatory..Tregs.	PMID: 32124323; 31126321	Recompute with immunedeconv R package	Tumor-infiltrated cells	Treg	Treg
T.cell.gamma.delta	PMID: 31061481	Downloaded from TIMER2.0	Tumor-infiltrated cells	T cell	T cell gamma delta
T.cell.regulatory..Tregs.	PMID: 31061481	Downloaded from TIMER2.0	Tumor-infiltrated cells	Treg	Treg
T cells	PMID: 27765066	Recompute with MCP-COUNTER R package	Tumor-infiltrated cells	T cell	T cell
T cells	PMID: 29628290; 24138885	Downloaded from PMID: 29628290	Tumor-infiltrated cells	T cell	T cell
T helper cells	PMID: 29628290; 24138885	Downloaded from PMID: 29628290	Tumor-infiltrated cells	T cell	T helper cell
T_cell_PCA_16704732	PMID: 29628290; 24516633; 16704732	Downloaded from PMID: 29628290	Anti-tumor or pro-tumor gene sets	T cell	T cell
Effector cell traffic	PMID: 34019806	Downloaded from PMID: 34019806 (ssgsea, median-scaled)	Anti-tumor or pro-tumor gene sets	CY	T cell trafficking
T_cells_CD4	PMID: 31641033	Recompute with ConsensusTME R package	Tumor-infiltrated cells	T cell	CD4+ T cell
T_cells_CD8	PMID: 31641033	Recompute with ConsensusTME R package	Tumor-infiltrated cells	T cell	CD8+ T cell
T_cells_gamma_delta	PMID: 31641033	Recompute with ConsensusTME R package	Tumor-infiltrated cells	T cell	T cell gamma delta
T cells	PMID: 34019806	Downloaded from PMID: 34019806 (ssgsea, median-scaled)	Tumor-infiltrated cells	T cell	T cell
Treg and Th2 traffic	PMID: 34019806	Downloaded from PMID: 34019806 (ssgsea, median-scaled)	Anti-tumor or pro-tumor gene sets	Treg	Treg
T_regulatory_cells	PMID: 31641033	Recompute with ConsensusTME R package	Tumor-infiltrated cells	Treg	Treg
TAMsurr_score	PMID: 29628290; 24516633	Downloaded from PMID: 29628290	Anti-tumor or pro-tumor gene sets	CY	Macrophage
TAMsurr_TcClassII_ratio	PMID: 29628290; 24516633	Downloaded from PMID: 29628290	Anti-tumor or pro-tumor gene sets	Miscellaneous	Miscellaneous
TcClassII_score	PMID: 29628290; 24516633	Downloaded from PMID: 29628290	Anti-tumor or pro-tumor gene sets	CY	CY
Tcell_21978456	PMID: 29628290; 24516633; 21978456	Downloaded from PMID: 29628290	Anti-tumor or pro-tumor gene sets	T cell	T cell
Tcell_receptors_score	PMID: 29628290; 24516633	Downloaded from PMID: 29628290	Anti-tumor or pro-tumor gene sets	T cell	T cell
Tcm cells	PMID: 29628290; 24138885	Downloaded from PMID: 29628290	Tumor-infiltrated cells	T cell	T cell
Tem cells	PMID: 29628290; 24138885	Downloaded from PMID: 29628290	Tumor-infiltrated cells	T cell	T cell
Tfh cells	PMID: 29628290; 24138885	Downloaded from PMID: 29628290	Tumor-infiltrated cells	T cell	T cell follicular helper
Tfh	PMID: 32274301	Downloaded from PMID: 32274301	Tumor-infiltrated cells	T cell	T cell follicular helper
Tgd cells	PMID: 29628290; 24138885	Downloaded from PMID: 29628290	Tumor-infiltrated cells	T cell	T cell gamma delta
Tgd cells	PMID: 29141660	Recompute with XCELL R package	Tumor-infiltrated cells	T cell	T cell gamma delta
TGFB_PCA_17349583	PMID: 29628290; 24516633; 17349583	Downloaded from PMID: 29628290	Anti-tumor or pro-tumor gene sets	CY	CY protumor
TGFB_score_21050467	PMID: 29628290; 24516633; 21050467	Downloaded from PMID: 29628290	Anti-tumor or pro-tumor gene sets	CY	CY protumor
Th1 cells	PMID: 29628290; 24138885	Downloaded from PMID: 29628290	Tumor-infiltrated cells	T cell	T helper cell
Th1 cells	PMID: 29141660	Recompute with XCELL R package	Tumor-infiltrated cells	T cell	T helper cell
Th1	PMID: 32274301	Downloaded from PMID: 32274301	Tumor-infiltrated cells	T cell	T helper cell
Th1 signature	PMID: 34019806	Downloaded from PMID: 34019806 (ssgsea, median-scaled)	Tumor-infiltrated cells	T cell	T helper cell
Th17 cells	PMID: 29628290; 24138885	Downloaded from PMID: 29628290	Tumor-infiltrated cells	T cell	T helper cell
Th17	PMID: 32274301	Downloaded from PMID: 32274301	Tumor-infiltrated cells	T cell	T helper cell
Th2 cells	PMID: 29628290; 24138885	Downloaded from PMID: 29628290	Tumor-infiltrated cells	T cell	T helper cell
Th2.cells	PMID: 29141660	Recompute with XCELL R package	Tumor-infiltrated cells	T cell	T helper cell
Th2	PMID: 32274301	Downloaded from PMID: 32274301	Tumor-infiltrated cells	T cell	T helper cell
Th2 signature	PMID: 34019806	Downloaded from PMID: 34019806 (ssgsea, median-scaled)	Tumor-infiltrated cells	T cell	T helper cell
TIDE	PMID: 30127393	Recompute with provided signatures	ICB predictor or signature	ICB predictor	ICB predictor
TIGS	PMID: 31767055	Downloaded from PMID: 31767055	ICB predictor or signature	ICB predictor	ICB predictor
TIP_signature	PMID: 33523948	Recompute	ICB predictor or signature	ICB predictor	ICB predictor
Tr1	PMID: 32274301	Downloaded from PMID: 32274301	Tumor-infiltrated cells	Treg	Treg
Treg cells	PMID: 29628290; 24138885	Downloaded from PMID: 29628290	Tumor-infiltrated cells	Treg	Treg
Treg	PMID: 34019806	Downloaded from PMID: 34019806 (ssgsea, median-scaled)	Tumor-infiltrated cells	Treg	Treg
Tregs	PMID: 29141660	Recompute with XCELL R package	Tumor-infiltrated cells	Treg	Treg
TREM1_data	PMID: 29628290; 24516633	Downloaded from PMID: 29628290	Anti-tumor or pro-tumor gene sets	Miscellaneous	Miscellaneous
Troester_WoundSig_19887484	PMID: 29628290; 24516633; 19887484	Downloaded from PMID: 29628290	Anti-tumor or pro-tumor gene sets	Stromal	Stromal
uncharacterized.cell	PMID: 32124323; 32124324	Recompute with immunedeconv R package	Tumor-infiltrated cells	Other cells	Other cells
uncharacterized.cell	PMID: 32124323; 31126321	Recompute with immunedeconv R package	Tumor-infiltrated cells	Other cells	Other cells
