# Supplementary material for: Computational framework for prioritizing candidate compounds overcoming the resistance of pancancer immunotherapy
Source: Cell Rep Med. 2025 Aug 5;6(8):102276. doi: 10.1016/j.xcrm.2025.102276 (PMC12432370; doi:10.1016/j.xcrm.2025.102276)
Supplement: Table S3. Associations between TME_GS and immunotherapy effects via the meta-analysis of 12 discovery cohorts, related to Figure 1 — This table only shows that TME_GS was significantly different between responders and nonresponders (Meta_Pval < 0.05). TME_GS with odds ratios (ORs) greater/smaller than 1 are regarded as signatures associated with immunotherapy sensitivity/resistance (sIGeS/rIGes). [file mmc3.xlsx]

## Sheet: Sheet1
Table S3. Associations between TME_GS and immunotherapy effects via the meta-analysis of 12 discovery cohorts. This table only shows that TME_GS was significantly different between responders and nonresponders (Meta_Pval<0.05). TME_GS with odds ratios (ORs) greater/smaller than 1 are regarded as signatures associated with immunotherapy sensitivity/resistance (sIGeS/rIGes). Related to Figure 1.
IGeS	OR	lower_OR	upper_OR	Meta_Pval
t.cell.cd8._quantiseq	1.75032	1.15787	2.64591	0.0079251
oe_ayers.ifng.sig	1.69268	1.18274	2.42247	0.00400733
ifng_tide	1.69038	1.17768	2.42628	0.0044151
merck18_tide	1.66683	1.16	2.3951	0.00573758
th1_signature_tcga_caf_immunecls	1.62952	1.20594	2.20187	0.00147691
cd8a_sig160	1.6278	1.15615	2.29185	0.00525151
pd1_pdl1_score_sig160	1.62408	1.11998	2.35509	0.0105415
icr_inhib_score_sig160	1.5961	1.17114	2.17525	0.00307541
stat1_19272155_sig160	1.59596	1.14162	2.23113	0.00624227
tamsurr_score_sig160	1.59366	1.21164	2.09611	0.000859284
cd8_tide	1.58508	1.10967	2.26419	0.0113437
checkpoint_inhibition_tcga_caf_immunecls	1.573	1.13349	2.18294	0.0067405
icr_score_sig160	1.57088	1.14965	2.14644	0.00457519
CK12_score_sig160	1.56065	1.12628	2.16254	0.00748314
icr_act_score_sig160	1.55939	1.1333	2.1457	0.00636466
oe_ayers.immune.sig	1.55158	1.15172	2.09027	0.00386522
nk_cells_tcga_caf_immunecls	1.54906	1.10274	2.17601	0.0116024
exhausted_immucellai	1.54783	1.10382	2.17043	0.0113211
tip_signature_tip	1.53926	1.14255	2.07371	0.00456327
oe_tme.t.cd8.cytotoxic	1.52912	1.13583	2.05859	0.00511817
t_cell_traffic_tcga_caf_immunecls	1.51828	1.16013	1.98698	0.00235003
module5_tcellbcell_score_sig160	1.51773	1.12051	2.05576	0.00704029
effector_cells_tcga_caf_immunecls	1.5105	1.13012	2.0189	0.00533053
pdl1_data_sig160	1.49599	1.10392	2.0273	0.00938954
oe_on.nivolumab.up	1.49174	1.13962	1.95266	0.00359873
cd8_pca_16704732_sig160	1.49031	1.10491	2.01015	0.0089639
pd1_data_sig160	1.49019	1.11047	1.99974	0.0078554
coactivation_molecules_tcga_caf_immunecls	1.47502	1.13816	1.91158	0.00330034
cd8_t_immucellai	1.46548	1.0946	1.96202	0.0102545
tcclassii_score_sig160	1.45987	1.08684	1.96094	0.0119679
cd8.t.cells_mcp_counter	1.45823	1.0277	2.06914	0.0346014
stat1_score_sig160	1.45681	1.10343	1.92335	0.00794645
t_cells_tcga_caf_immunecls	1.45433	1.10151	1.92017	0.00824337
cd8..tcm_xcell	1.45345	1.07812	1.95945	0.0141487
antitumor_CY_tcga_caf_immunecls	1.44856	1.11127	1.88822	0.00614208
ec_ips	1.44786	1.11686	1.87696	0.00519735
mhc_ips	1.44459	1.13779	1.83411	0.00252971
mdsc_tcga_caf_immunecls	1.44447	1.11061	1.8787	0.00610111
macrophage.m1_cibersort	1.43701	1.0016	2.06168	0.0489924
oe_on.nivolumab	1.43532	1.08351	1.90137	0.0117671
oe_fluidgm.panel.a	1.43074	1.11574	1.83469	0.00475579
pdc_xcell	1.42985	1.10188	1.85545	0.00715048
il12_score_21050467_sig160	1.42127	1.08566	1.86063	0.0105281
macrophage_m1_consensustmegsva	1.41043	1.05101	1.89278	0.0219366
oe_tme.t.cd4.treg	1.40548	1.08183	1.82597	0.0108051
t.cells_sig160	1.39586	1.08147	1.80164	0.0104225
nk.cell_consensustmegsva	1.39424	1.07568	1.80715	0.0120334
adc_sig160	1.39253	1.17207	1.65447	0.000166244
t_cells_gamma_delta_consensustmegsva	1.39025	1.083	1.78466	0.00971791
oe_responders.on.nivolumab.up	1.37955	1.07235	1.77477	0.0123001
ics5_score_sig160	1.37879	1.06254	1.78917	0.0156783
tcell_receptors_score_sig160	1.37604	1.07053	1.76875	0.0127014
oe_tme.t.cd8	1.37256	1.05533	1.78516	0.0181976
module4_tcellbcell_score_sig160	1.3724	1.07137	1.75801	0.0122244
g_cd3e_sig160	1.3658	1.04302	1.78849	0.0234441
oe_tme.nk	1.36146	1.03996	1.78235	0.0247646
t_regulatory_cells_consensustmegsva	1.36007	1.04642	1.76772	0.0214929
oe_tme.t.cell	1.35959	1.06674	1.73284	0.0130666
ifit3_sig160	1.35952	1.14475	1.61457	0.000463581
oe_tme.t.cd8.exhausted	1.35508	1.06031	1.7318	0.0151894
cytotoxic_cells_consensustmegsva	1.35423	1.0736	1.70822	0.0104872
immune_cell_cluster_21214954_sig160	1.35025	1.06254	1.71587	0.0140437
module3_ifn_score_sig160	1.34679	1.13127	1.60337	0.000819124
minterferon_cluster_21214954_sig160	1.34639	1.1282	1.60679	0.000976962
basophils_xcell	1.34543	1.08754	1.66446	0.0062774
lck_19272155_sig160	1.34483	1.04737	1.72677	0.0201877
oe_fluidgm.panel.b	1.3412	1.06958	1.6818	0.0110037
nhi_5gene_score_sig160	1.34065	1.02708	1.74995	0.031044
ifn_21978456_sig160	1.33956	1.07128	1.67501	0.0103518
mhc2_21978456_sig160	1.33804	1.03028	1.73772	0.0289861
mhc.ii_19272155_sig160	1.33673	1.03698	1.72314	0.0250761
interferon_19272155_sig160	1.335	1.0964	1.62552	0.00402592
cd8..t.cells_xcell	1.33141	1.02483	1.72969	0.0320594
tcell_21978456_sig160	1.32959	1.02677	1.72171	0.0307468
mast_cells_consensustmegsva	1.32828	1.01361	1.74065	0.0395928
oe_in.vivo.screen.gvax.vs.tcrako.enriched	1.3272	1.11542	1.57919	0.00141517
g_slamf6_sig160	1.32591	1.05456	1.66707	0.015748
treg_tcga_caf_immunecls	1.3257	1.03108	1.70452	0.0279062
t_cells_cd8_consensustmegsva	1.32566	1.04849	1.67609	0.0184902
macrophage_consensustmegsva	1.32416	1.00442	1.74569	0.046454
t_cells_cd4_consensustmegsva	1.32335	1.04173	1.68109	0.0217418
gp11_immune_ifn_sig160	1.32281	1.11037	1.57589	0.00173549
immune_nsclc_score_sig160	1.32114	1.06993	1.63133	0.00964857
cytotoxic.cells_sig160	1.3208	1.0596	1.64639	0.0133289
interferon_cluster_21214954_sig160	1.31743	1.10852	1.56572	0.00175118
mhc1_21978456_sig160	1.31736	1.06526	1.62914	0.0109828
nk.cells_mcp_counter	1.31682	1.11654	1.55303	0.00107726
treg.cells_sig160	1.31638	1.04186	1.66323	0.0212448
dendritic_cells_consensustmegsva	1.30846	1.02109	1.67671	0.0335956
eosinophils_consensustmegsva	1.30733	1.01579	1.68255	0.0373748
neutrophil_consensustmegsva	1.3005	1.0221	1.65474	0.0325313
oe_in.vivo.screen.gvax.vs.tcrako.depleted	1.29759	1.06875	1.57543	0.00849783
oe_co.culture.screen.hits10	1.29597	1.05043	1.59891	0.0155616
immune_score_consensustmegsva	1.29182	1.01068	1.65116	0.0408706
oe_in.vivo.screen.gvaxpd1.vs.tcrako.depleted	1.29042	1.03571	1.60775	0.0230401
oe_tme.immune	1.28974	1.02878	1.61689	0.0273879
lym_sig160	1.28672	1.02472	1.6157	0.0299909
bcell_receptors_score_sig160	1.28455	1.00728	1.63814	0.0435473
mhc.i_19272155_sig160	1.28322	1.07375	1.53355	0.00609739
oe_responders.on.nivolumab	1.28071	1.00146	1.63782	0.0486528
apm1_sig160	1.27882	1.06669	1.53315	0.00787032
mhci_tcga_caf_immunecls	1.27882	1.06669	1.53315	0.00787032
central_memory_immucellai	1.27334	1.04054	1.55821	0.0189882
liexpression_score_sig160	1.26326	1.02724	1.55349	0.0267819
plasma.cells_xcell	1.26179	1.06588	1.49371	0.00691093
oe_tme.macrophage	1.25588	1.02164	1.54383	0.030525
ctla4_data_sig160	1.25564	1.00632	1.56673	0.0438266
g_lilrb4_sig160	1.24725	1.01941	1.52601	0.0318146
cd8..tem_xcell	1.24699	1.0272	1.51382	0.0256634
cd8_cd68_ratio_sig160	1.24399	1.03893	1.48954	0.0175255
tgd.cells_xcell	1.23883	1.04316	1.47121	0.0146174
t.cell.cd8._epic	1.22752	1.01899	1.47873	0.0309255
tfh.cells_sig160	1.20911	1.02067	1.43234	0.0280466
nk.cell.activated_cibersort	1.20466	1.02018	1.42249	0.028123
ifng_score_21050467_sig160	1.19584	1.00298	1.42578	0.0462503
macrophage_epic	1.19358	1.0043	1.41852	0.0445706
adc_xcell	1.1868	1.00121	1.40679	0.0483938
oe_nivolumab.resistant.melanoma	0.824851	0.696092	0.977427	0.0261739
macrophage.m0_cibersort	0.821308	0.68546	0.98408	0.0328488
oe_nivolumab..molecular..resistant.melanoma	0.815589	0.665914	0.998907	0.0487767
monocyte_immucellai	0.801969	0.649112	0.990823	0.0408144
oe_anti.pd.1.resistant.melanoma..down	0.790766	0.661865	0.94477	0.00971671
sebocytes_xcell	0.787173	0.627374	0.987673	0.0387247
emt_signature_tcga_caf_immunecls	0.77907	0.612351	0.991179	0.0421456
sc_ips	0.77404	0.616153	0.972386	0.0277679
caf_tide	0.768709	0.591675	0.998712	0.0488822
oe_nivolumab.resistant.melanoma.up	0.712218	0.555525	0.91311	0.00742881
exclusion_tide	0.682217	0.532028	0.874802	0.00257576
m2_tide	0.663668	0.510741	0.862384	0.00215587
cp_ips	0.609614	0.417119	0.890943	0.0105757
