# Supplementary material for: Computational framework for prioritizing candidate compounds overcoming the resistance of pancancer immunotherapy
Source: Cell Rep Med. 2025 Aug 5;6(8):102276. doi: 10.1016/j.xcrm.2025.102276 (PMC12432370; doi:10.1016/j.xcrm.2025.102276)
Supplement: Table S4. Weights of the IGeS-EN model, related to Figure 2 [file mmc4.xlsx]

## Sheet: Sheet1
Table S4. Weights of the IGeS-EN model. Related to Figure 2.
IGeS	IGeS_type	ElasticNet_weight	IGeS index	Functional_summary	Function_orignin	Function_detail
oe_on.nivolumab.up	sensitive	0.743352	sIGeS1	antigen present.	MHCI	AP-MHCI_IFN_IL_TCR
mhc_ips	sensitive	0.433979	sIGeS2	antigen present.	MHCI/II	AP-MHCI/II_IFN_PD1_TCR
oe_co.culture.screen.hits10	sensitive	0.34071	sIGeS3	antigen present.	MHCI	AP-MHCI_IFN
bcell_receptors_score_sig160	sensitive	-0.279184	sIGeS4	BCR signaling		BCR_PD1_TCR
plasma.cells_xcell	sensitive	-0.927813	sIGeS5	BCR signaling	Plasma cell	BCR
module3_ifn_score_sig160	sensitive	0.293761	sIGeS6	IFN signaling		IFN_AP-MHCI
oe_ayers.ifng.sig	sensitive	0.256322	sIGeS7	IFN signaling		IFN_IL_TCR
oe_in.vivo.screen.gvax.vs.tcrako.enriched	sensitive	1.39429	sIGeS8	IFN signaling		IFN_IL
ifit3_sig160	sensitive	0.372496	sIGeS9	IFN signaling		IFN_AP-MHCI
macrophage.m1_cibersort	sensitive	0.0668484	sIGeS10	Imm.sti&reg.	MacM1	IFN_AP-MHCI_PD1_TCR
icr_inhib_score_sig160	sensitive	0.323505	sIGeS11	Imm.sti&reg.	general	PD1_TCR_IFN
oe_fluidgm.panel.a	sensitive	0.116787	sIGeS12	Imm.sti&reg.	general	CY_CK_AP-MHCI
oe_fluidgm.panel.b	sensitive	0.513402	sIGeS13	Imm.sti&reg.	general	CY_CK_TCR_IFN
central_memory_immucellai	sensitive	0.391447	sIGeS14	Imm.sti&reg.	Central Memory	TCR_BCR_IL_CK
exhausted_immucellai	sensitive	1.40406	sIGeS15	Imm.sti&reg.	general	TCR_IFN_IL_AP-MHCI
tamsurr_score_sig160	sensitive	0.944217	sIGeS16	Imm.sti&reg.	general	AP-MHCI_TCR_IFN
cd8_cd68_ratio_sig160	sensitive	1.9921	sIGeS17	Imm.sti&reg.	CD8/CD68 ratio	IL_TCR
tfh.cells_sig160	sensitive	-3.02677	sIGeS18	Imm.sti&reg.	TFH	IL_PD1_TCR
pdc_xcell	sensitive	-0.986724	sIGeS19	Imm.sti&reg.	pDC	IL_AP_TNF_IFN
g_lilrb4_sig160	sensitive	-0.423702	sIGeS20	Imm.sti&reg.	general	PD1_PD1_TCR_IL
mdsc_tcga_caf_immunecls	sensitive	2.00611	sIGeS21	Imm.sti&reg.	MDSC	IL_IFN_CK
neutrophil_consensustmegsva	sensitive	-0.746919	sIGeS22	Imm.sti&reg.	Neutrophil	AP_IL_PD1_TCR
coactivation_molecules_tcga_caf_immunecls	sensitive	0.0133679	sIGeS23	Imm.sti&reg.	T cell activation	TCR_PD1_IL
adc_sig160	sensitive	0.151761	sIGeS24	Imm.sti&reg.	aDC	INF_IL_PD1_TCR
basophils_xcell	sensitive	1.59739	sIGeS25	Imm.sti&reg.	Basophils	cellcycle_IFN_IL
eosinophils_consensustmegsva	sensitive	-0.346286	sIGeS26	Imm.sti&reg.	Eosinophils	IFN_PD1_TCR_IL
caf_tide	resistant	-0.146261	rIGeS1	immunosupressive	CAF	ECM_Fibre
emt_signature_tcga_caf_immunecls	resistant	-1.18646	rIGeS2	immunosupressive	EMT	Cell-junction_IL
exclusion_tide	resistant	-0.649576	rIGeS3	immunosupressive	T cell exclusion	ECM_Collagen
macrophage.m0_cibersort	resistant	-0.275871	rIGeS4	immunosupressive	MacM0	MMPs_Collagen_ECM
m2_tide	resistant	-0.225512	rIGeS5	immunosupressive	MacM2	eIF4E
oe_nivolumab.resistant.melanoma.up	resistant	-2.22014	rIGeS6	ICB resistant		mTORC1_FGFR_PI3K
sebocytes_xcell	resistant	-0.719369	rIGeS7	ICB resistant	sebocytes	Gap-junction_IL
Abbreviation note:
Imm.sti&reg. = immune stimulatory and regulatory
antigen present. = antigen processing and presentation
MacM1= M1 like macrophage
MacM0= M0 like macrophage
MacM2= M2 like macrophage
TFH=T follicular helper cell
pDC=Plasmacytoid dendritic cells
aDC=activated dendritic cells
MDSC=Myeloid-derived suppressor cells
CAF=Cancer-associated fibroblast
EMT=epithelial–mesenchymal transition
AP: Antigen presentation
IL: Signaling by Interleukins
CK: Chemokine
CY: Cytokines
PD1: PD-1 signaling
TCR: T cell receptor signaling
BCR: B cell receptor signaling
IFN: Interferon signaling
ECM: Extracellular Matrix
MMPs: Matrix Metalloproteinases
eIF4E: Cap-dependent Translation
