# Supplementary material for: Computational framework for prioritizing candidate compounds overcoming the resistance of pancancer immunotherapy
Source: Cell Rep Med. 2025 Aug 5;6(8):102276. doi: 10.1016/j.xcrm.2025.102276 (PMC12432370; doi:10.1016/j.xcrm.2025.102276)
Supplement: Table S6. ICB-boosting scores (BSs) calculated via the IGeS-BS from the LINCS datasets GSE70138 and GSE92742, related to Figure 3 [file mmc5.xlsx]

## Sheet: Sheet1
Table S6. ICB-boosting scores (BS) calculated via the IGeS-BS from the LINCS datasets GSE70138 and GSE92742. Related to Figure 3.
LINCS_Dataset	compound	cancer	BS	BS_rank
GSE70138	tretinoin	BRCA_Primary	12.3679	1
GSE70138	staurosporine	BRCA_Primary	11.0392	2
GSE70138	LY-294002	BRCA_Primary	10.8058	3
GSE70138	bruceantin	BRCA_Primary	9.87375	4
GSE70138	vu0155056	BRCA_Primary	9.70234	5
GSE70138	homoharringtonine	BRCA_Primary	9.66303	6
GSE70138	allopurinol	BRCA_Primary	9.51404	7
GSE70138	saracatinib	BRCA_Primary	9.48176	8
GSE70138	binimetinib	BRCA_Primary	9.14809	9
GSE70138	4,5,6,7-tetrabromobenzotriazole	BRCA_Primary	8.88384	10
GSE70138	sulbactam	BRCA_Primary	8.81754	11
GSE70138	alisertib	BRCA_Primary	8.40816	12
GSE70138	dacinostat	BRCA_Primary	8.30474	13
GSE70138	nefopam	BRCA_Primary	8.04655	14
GSE70138	rivaroxaban	BRCA_Primary	7.94362	15
GSE70138	equol	BRCA_Primary	7.88454	16
GSE70138	romidepsin	BRCA_Primary	7.86864	17
GSE70138	BMS-345541	BRCA_Primary	7.76308	18
GSE70138	exifone	BRCA_Primary	7.74112	19
GSE70138	quinapril	BRCA_Primary	7.69974	20
GSE70138	piribedil	BRCA_Primary	7.68827	21
GSE70138	semagacestat	BRCA_Primary	7.60102	22
GSE70138	trichostatin-a	BRCA_Primary	7.52914	23
GSE70138	smer-3	BRCA_Primary	7.52131	24
GSE70138	celecoxib	BRCA_Primary	7.44632	25
GSE70138	LY-2090314	BRCA_Primary	7.40261	26
GSE70138	quercetin	BRCA_Primary	7.26388	27
GSE70138	chlorthalidone	BRCA_Primary	7.25391	28
GSE70138	MD-920	BRCA_Primary	7.21919	29
GSE70138	diacerein	BRCA_Primary	7.14407	30
GSE70138	okadaic acid	BRCA_Primary	7.08739	31
GSE70138	rimonabant	BRCA_Primary	7.0294	32
GSE70138	omecamtiv-mecarbil	BRCA_Primary	7.02694	33
GSE70138	arglabin	BRCA_Primary	6.94099	34
GSE70138	atrasentan	BRCA_Primary	6.76525	35
GSE70138	GDC-0834	BRCA_Primary	6.69183	36
GSE70138	naftifine	BRCA_Primary	6.66511	37
GSE70138	physostigmine	BRCA_Primary	6.65176	38
GSE70138	dantrolene	BRCA_Primary	6.6068	39
GSE70138	GSK-2636771	BRCA_Primary	6.42312	40
GSE70138	kakonein	BRCA_Primary	6.40971	41
GSE70138	pilocarpine	BRCA_Primary	6.40854	42
GSE70138	dipraglurant	BRCA_Primary	6.31075	43
GSE70138	ciglitazone	BRCA_Primary	6.30639	44
GSE70138	milrinone	BRCA_Primary	6.26799	45
GSE70138	olmesartan-medoxomil	BRCA_Primary	6.26762	46
GSE70138	desvenlafaxine	BRCA_Primary	6.25465	47
GSE70138	etoricoxib	BRCA_Primary	6.24427	48
GSE70138	rosiglitazone	BRCA_Primary	6.23881	49
GSE70138	BMS-387032	BRCA_Primary	6.19001	50
GSE70138	ivabradine	BRCA_Primary	6.11132	51
GSE70138	ixazomib	BRCA_Primary	6.06475	52
GSE70138	atracurium	BRCA_Primary	6.02648	53
GSE70138	diazoxide	BRCA_Primary	5.94834	54
GSE70138	PS-178990	BRCA_Primary	5.83613	55
GSE70138	reserpine	BRCA_Primary	5.83056	56
GSE70138	lofexidine	BRCA_Primary	5.82765	57
GSE70138	mocetinostat	BRCA_Primary	5.80662	58
GSE70138	acenocoumarol	BRCA_Primary	5.80586	59
GSE70138	azathioprine	BRCA_Primary	5.7748	60
GSE70138	formestane	BRCA_Primary	5.75423	61
GSE70138	lidoflazine	BRCA_Primary	5.73178	62
GSE70138	unc-0646	BRCA_Primary	5.72553	63
GSE70138	bevirimat-dimeglumine	BRCA_Primary	5.71831	64
GSE70138	belinostat	BRCA_Primary	5.69387	65
GSE70138	oxandrolone	BRCA_Primary	5.68707	66
GSE70138	phenylbutyrate	BRCA_Primary	5.62299	67
GSE70138	refametinib	BRCA_Primary	5.61555	68
GSE70138	melperone	BRCA_Primary	5.61321	69
GSE70138	3-deazaadenosine	BRCA_Primary	5.59819	70
GSE70138	maprotiline	BRCA_Primary	5.58167	71
GSE70138	dilazep	BRCA_Primary	5.54526	72
GSE70138	epz-5676	BRCA_Primary	5.53322	73
GSE70138	rucaparib	BRCA_Primary	5.53098	74
GSE70138	PD-0325901	BRCA_Primary	5.53004	75
GSE70138	andarine	BRCA_Primary	5.50515	76
GSE70138	retapamulin	BRCA_Primary	5.49508	77
GSE70138	JNJ-26481585	BRCA_Primary	5.4821	78
GSE70138	bretazenil	BRCA_Primary	5.45101	79
GSE70138	nepafenac	BRCA_Primary	5.44357	80
GSE70138	sofalcone	BRCA_Primary	5.44266	81
GSE70138	carbachol	BRCA_Primary	5.42004	82
GSE70138	XL-147	BRCA_Primary	5.41124	83
GSE70138	ALW-II-38-3	BRCA_Primary	5.38919	84
GSE70138	vicriviroc	BRCA_Primary	5.34323	85
GSE70138	teneligliptin	BRCA_Primary	5.31524	86
GSE70138	meptazinol	BRCA_Primary	5.30591	87
GSE70138	bexarotene	BRCA_Primary	5.30379	88
GSE70138	molsidomine	BRCA_Primary	5.29566	89
GSE70138	PF-03758309	BRCA_Primary	5.29236	90
GSE70138	PHA-848125	BRCA_Primary	5.29133	91
GSE70138	API-001	BRCA_Primary	5.28405	92
GSE70138	indoximod	BRCA_Primary	5.24663	93
GSE70138	GDC-0941	BRCA_Primary	5.2268	94
GSE70138	resorcinol	BRCA_Primary	5.22179	95
GSE70138	EVP-6124	BRCA_Primary	5.21795	96
GSE70138	valrubicin	BRCA_Primary	5.14907	97
GSE70138	nevirapine	BRCA_Primary	5.11205	98
GSE70138	XMD-885	BRCA_Primary	5.1095	99
GSE70138	tamsulosin	BRCA_Primary	5.09983	100
GSE70138	tolfenamic-acid	BRCA_Primary	5.07963	101
GSE70138	AGK-2	BRCA_Primary	5.07526	102
GSE70138	trilostane	BRCA_Primary	5.06243	103
GSE70138	bupivacaine	BRCA_Primary	5.04335	104
GSE70138	dasatinib	BRCA_Primary	5.03532	105
GSE70138	probenecid	BRCA_Primary	5.02575	106
GSE70138	trimetazidine	BRCA_Primary	4.9912	107
GSE70138	isbufylline	BRCA_Primary	4.9791	108
GSE70138	galeterone	BRCA_Primary	4.97179	109
GSE70138	pirfenidone	BRCA_Primary	4.97107	110
GSE70138	cefoperazone	BRCA_Primary	4.96901	111
GSE70138	minaprine	BRCA_Primary	4.96818	112
GSE70138	merbarone	BRCA_Primary	4.9567	113
GSE70138	latanoprost	BRCA_Primary	4.93162	114
GSE70138	clofibric-acid	BRCA_Primary	4.92138	115
GSE70138	fentiazac	BRCA_Primary	4.91576	116
GSE70138	NVP-AUY922	BRCA_Primary	4.89733	117
GSE70138	cefozopran	BRCA_Primary	4.89395	118
GSE70138	PD-153035	BRCA_Primary	4.85871	119
GSE70138	mazindol	BRCA_Primary	4.83257	120
GSE70138	JTC-801	BRCA_Primary	4.79467	121
GSE70138	mannitol-D	BRCA_Primary	4.78625	122
GSE70138	triptolide	BRCA_Primary	4.76546	123
GSE70138	tetrahydrouridine	BRCA_Primary	4.75865	124
GSE70138	KU-60019	BRCA_Primary	4.75025	125
GSE70138	S-18986	BRCA_Primary	4.74502	126
GSE70138	methyldopa	BRCA_Primary	4.71931	127
GSE70138	amikacin	BRCA_Primary	4.70845	128
GSE70138	TAS-103	BRCA_Primary	4.70777	129
GSE70138	L-ergothioneine	BRCA_Primary	4.66501	130
GSE70138	pyrazinoylguanidine	BRCA_Primary	4.6292	131
GSE70138	SC-12267	BRCA_Primary	4.61748	132
GSE70138	lonafarnib	BRCA_Primary	4.60892	133
GSE70138	OTS-167	BRCA_Primary	4.59535	134
GSE70138	chlormezanone	BRCA_Primary	4.58764	135
GSE70138	lomerizine	BRCA_Primary	4.58022	136
GSE70138	ornidazole	BRCA_Primary	4.57638	137
GSE70138	relcovaptan	BRCA_Primary	4.56083	138
GSE70138	etacrynic-acid	BRCA_Primary	4.54735	139
GSE70138	trimipramine	BRCA_Primary	4.54521	140
GSE70138	talmapimod	BRCA_Primary	4.5265	141
GSE70138	miglitol	BRCA_Primary	4.51653	142
GSE70138	sulfafurazole	BRCA_Primary	4.4948	143
GSE70138	sparfloxacin	BRCA_Primary	4.48453	144
GSE70138	gsk126	BRCA_Primary	4.45892	145
GSE70138	naproxen	BRCA_Primary	4.44817	146
GSE70138	dicoumarol	BRCA_Primary	4.44166	147
GSE70138	ketorolac	BRCA_Primary	4.4416	148
GSE70138	thalidomide	BRCA_Primary	4.42421	149
GSE70138	felodipine	BRCA_Primary	4.42396	150
GSE70138	SB-939	BRCA_Primary	4.42185	151
GSE70138	nimesulide	BRCA_Primary	4.42045	152
GSE70138	moxifloxacin	BRCA_Primary	4.4062	153
GSE70138	loratadine	BRCA_Primary	4.39047	154
GSE70138	azithromycin	BRCA_Primary	4.38792	155
GSE70138	quiflapon	BRCA_Primary	4.3781	156
GSE70138	clarithromycin	BRCA_Primary	4.34606	157
GSE70138	bezafibrate	BRCA_Primary	4.32655	158
GSE70138	danusertib	BRCA_Primary	4.2766	159
GSE70138	r(-)-apomorphine	BRCA_Primary	4.26223	160
GSE70138	ARRY-334543	BRCA_Primary	4.25647	161
GSE70138	BRD-K68548958	BRCA_Primary	4.2446	162
GSE70138	SYK-inhibitor	BRCA_Primary	4.2436	163
GSE70138	sirolimus	BRCA_Primary	4.24284	164
GSE70138	candesartan	BRCA_Primary	4.22948	165
GSE70138	pirenoxine	BRCA_Primary	4.22612	166
GSE70138	navitoclax	BRCA_Primary	4.20472	167
GSE70138	tanespimycin	BRCA_Primary	4.19108	168
GSE70138	phenylacetylglutamine	BRCA_Primary	4.18322	169
GSE70138	balaglitazone	BRCA_Primary	4.18319	170
GSE70138	NPK76-II-72-1	BRCA_Primary	4.15321	171
GSE70138	halofantrine	BRCA_Primary	4.11613	172
GSE70138	AT-13387	BRCA_Primary	4.0602	173
GSE70138	WH-4-025	BRCA_Primary	4.03362	174
GSE70138	pilaralisib	BRCA_Primary	4.00382	175
GSE70138	calpain inhibitor ii	BRCA_Primary	4.00229	176
GSE70138	nintedanib	BRCA_Primary	3.99366	177
GSE70138	alvespimycin	BRCA_Primary	3.99013	178
GSE70138	UK-383367	BRCA_Primary	3.9523	179
GSE70138	vismodegib	BRCA_Primary	3.94383	180
GSE70138	lamotrigine	BRCA_Primary	3.93666	181
GSE70138	PH-797804	BRCA_Primary	3.93568	182
GSE70138	SB-271046	BRCA_Primary	3.92841	183
GSE70138	isoconazole	BRCA_Primary	3.8896	184
GSE70138	ilomastat	BRCA_Primary	3.87658	185
GSE70138	otamixaban	BRCA_Primary	3.86283	186
GSE70138	moclobemide	BRCA_Primary	3.86201	187
GSE70138	NVP-TAE684	BRCA_Primary	3.85991	188
GSE70138	benzotript	BRCA_Primary	3.85391	189
GSE70138	SU-014813	BRCA_Primary	3.83941	190
GSE70138	salermide	BRCA_Primary	3.83069	191
GSE70138	imexon	BRCA_Primary	3.82751	192
GSE70138	16,16-dimethylprostaglandin-e2	BRCA_Primary	3.81643	193
GSE70138	AP-26113	BRCA_Primary	3.81443	194
GSE70138	RGFP-966	BRCA_Primary	3.8038	195
GSE70138	AZD-8055	BRCA_Primary	3.80197	196
GSE70138	doxorubicin	BRCA_Primary	3.78462	197
GSE70138	tacrolimus	BRCA_Primary	3.78107	198
GSE70138	SK&F-10047-(+)	BRCA_Primary	3.77166	199
GSE70138	ambroxol	BRCA_Primary	3.76134	200
GSE70138	metamizole	BRCA_Primary	3.74499	201
GSE70138	KIN001-127	BRCA_Primary	3.74296	202
GSE70138	etomoxir	BRCA_Primary	3.74195	203
GSE70138	etomidate	BRCA_Primary	3.7287	204
GSE70138	tirasemtiv	BRCA_Primary	3.72491	205
GSE70138	venlafaxine	BRCA_Primary	3.72484	206
GSE70138	geldanamycin	BRCA_Primary	3.71786	207
GSE70138	SDZ-NKT-343	BRCA_Primary	3.71599	208
GSE70138	levocabastine	BRCA_Primary	3.71539	209
GSE70138	esculin	BRCA_Primary	3.70582	210
GSE70138	argatroban	BRCA_Primary	3.70259	211
GSE70138	sasapyrine	BRCA_Primary	3.68881	212
GSE70138	methocarbamol	BRCA_Primary	3.6888	213
GSE70138	PD-173074	BRCA_Primary	3.68346	214
GSE70138	fluvoxamine	BRCA_Primary	3.66101	215
GSE70138	idalopirdine	BRCA_Primary	3.65992	216
GSE70138	epz004777	BRCA_Primary	3.65671	217
GSE70138	WAY-362450	BRCA_Primary	3.64798	218
GSE70138	ofloxacin	BRCA_Primary	3.64602	219
GSE70138	APD-668	BRCA_Primary	3.64568	220
GSE70138	levocetirizine	BRCA_Primary	3.64306	221
GSE70138	PCI-24781	BRCA_Primary	3.64027	222
GSE70138	enzalutamide	BRCA_Primary	3.63606	223
GSE70138	lucitanib	BRCA_Primary	3.63281	224
GSE70138	BIX-01338	BRCA_Primary	3.61964	225
GSE70138	noscapine	BRCA_Primary	3.59664	226
GSE70138	teriflunomide	BRCA_Primary	3.55947	227
GSE70138	otilonium	BRCA_Primary	3.54614	228
GSE70138	moxonidine	BRCA_Primary	3.53738	229
GSE70138	OSI-027	BRCA_Primary	3.53572	230
GSE70138	diethylstilbestrol	BRCA_Primary	3.52637	231
GSE70138	linsidomine	BRCA_Primary	3.52116	232
GSE70138	LY-2886721	BRCA_Primary	3.51192	233
GSE70138	HG-9-91-01	BRCA_Primary	3.49693	234
GSE70138	nizofenone	BRCA_Primary	3.48572	235
GSE70138	aspirin	BRCA_Primary	3.46364	236
GSE70138	doramapimod	BRCA_Primary	3.45051	237
GSE70138	cyproterone-acetate	BRCA_Primary	3.4474	238
GSE70138	KD-025	BRCA_Primary	3.44512	239
GSE70138	midostaurin	BRCA_Primary	3.43868	240
GSE70138	amineptine	BRCA_Primary	3.43572	241
GSE70138	azelaic-acid	BRCA_Primary	3.42964	242
GSE70138	dihydroergocristine	BRCA_Primary	3.42134	243
GSE70138	AT-7519	BRCA_Primary	3.40055	244
GSE70138	VGX-1027	BRCA_Primary	3.39348	245
GSE70138	ambrisentan	BRCA_Primary	3.39117	246
GSE70138	menadione	BRCA_Primary	3.37988	247
GSE70138	NU-7026	BRCA_Primary	3.37442	248
GSE70138	mebendazole	BRCA_Primary	3.36388	249
GSE70138	ledipasvir	BRCA_Primary	3.35248	250
GSE70138	tolvaptan	BRCA_Primary	3.34282	251
GSE70138	tamoxifen	BRCA_Primary	3.33779	252
GSE70138	ribavirin	BRCA_Primary	3.32732	253
GSE70138	NVP-BEZ235	BRCA_Primary	3.32726	254
GSE70138	ursolic-acid	BRCA_Primary	3.31575	255
GSE70138	tolcapone	BRCA_Primary	3.31424	256
GSE70138	nicotine	BRCA_Primary	3.30706	257
GSE70138	metatinib	BRCA_Primary	3.30108	258
GSE70138	deferasirox	BRCA_Primary	3.28431	259
GSE70138	3-amino-benzamide	BRCA_Primary	3.25329	260
GSE70138	AS-703026	BRCA_Primary	3.24991	261
GSE70138	levomequitazine	BRCA_Primary	3.24633	262
GSE70138	tofacitinib	BRCA_Primary	3.24583	263
GSE70138	oxybenzone	BRCA_Primary	3.24315	264
GSE70138	pidotimod	BRCA_Primary	3.23604	265
GSE70138	itopride	BRCA_Primary	3.23486	266
GSE70138	ropinirole	BRCA_Primary	3.21515	267
GSE70138	flutamide	BRCA_Primary	3.21397	268
GSE70138	naftopidil	BRCA_Primary	3.2125	269
GSE70138	QL-X-138	BRCA_Primary	3.20582	270
GSE70138	tomelukast	BRCA_Primary	3.19595	271
GSE70138	PF-03084014	BRCA_Primary	3.19291	272
GSE70138	torin-2	BRCA_Primary	3.19084	273
GSE70138	chloroxine	BRCA_Primary	3.1716	274
GSE70138	epirubicin	BRCA_Primary	3.16516	275
GSE70138	pevonedistat	BRCA_Primary	3.16197	276
GSE70138	liranaftate	BRCA_Primary	3.16177	277
GSE70138	metoprolol	BRCA_Primary	3.1588	278
GSE70138	istaroxime	BRCA_Primary	3.15646	279
GSE70138	sorafenib	BRCA_Primary	3.1496	280
GSE70138	WZ-3105	BRCA_Primary	3.14638	281
GSE70138	mycophenolic-acid	BRCA_Primary	3.13977	282
GSE70138	citalopram	BRCA_Primary	3.12387	283
GSE70138	temsirolimus	BRCA_Primary	3.12248	284
GSE70138	retigabine	BRCA_Primary	3.12116	285
GSE70138	cytochalasin-b	BRCA_Primary	3.11079	286
GSE70138	varenicline	BRCA_Primary	3.1066	287
GSE70138	cinepazide	BRCA_Primary	3.09878	288
GSE70138	pinacidil	BRCA_Primary	3.08995	289
GSE70138	SEP-227900	BRCA_Primary	3.08282	290
GSE70138	ziprasidone	BRCA_Primary	3.07929	291
GSE70138	indiplon	BRCA_Primary	3.07891	292
GSE70138	tetradecylthioacetic-acid	BRCA_Primary	3.06912	293
GSE70138	levetiracetam	BRCA_Primary	3.06619	294
GSE70138	triflupromazine	BRCA_Primary	3.06509	295
GSE70138	CP-945598	BRCA_Primary	3.06132	296
GSE70138	lamivudine	BRCA_Primary	3.0573	297
GSE70138	tipifarnib-P2	BRCA_Primary	3.05664	298
GSE70138	pelitinib	BRCA_Primary	3.05492	299
GSE70138	YM-976	BRCA_Primary	3.04598	300
GSE70138	cobimetinib	BRCA_Primary	3.02702	301
GSE70138	solifenacin-succinate	BRCA_Primary	3.01606	302
GSE70138	fluconazole	BRCA_Primary	3.01599	303
GSE70138	GSK-1059615	BRCA_Primary	3.01377	304
GSE70138	balapiravir	BRCA_Primary	3.01372	305
GSE70138	MK-1775	BRCA_Primary	3.01331	306
GSE70138	ABT-239	BRCA_Primary	3.01304	307
GSE70138	ischemin	BRCA_Primary	2.9981	308
GSE70138	epinastine	BRCA_Primary	2.99431	309
GSE70138	tivantinib	BRCA_Primary	2.99276	310
GSE70138	erteberel	BRCA_Primary	2.98976	311
GSE70138	PHA-767491	BRCA_Primary	2.98886	312
GSE70138	idebenone	BRCA_Primary	2.98614	313
GSE70138	lisinopril	BRCA_Primary	2.98416	314
GSE70138	XBD-173	BRCA_Primary	2.98338	315
GSE70138	amoxapine	BRCA_Primary	2.98236	316
GSE70138	chloramphenicol	BRCA_Primary	2.97885	317
GSE70138	tobramycin	BRCA_Primary	2.96363	318
GSE70138	AZD-9668	BRCA_Primary	2.94804	319
GSE70138	BI-2536	BRCA_Primary	2.94504	320
GSE70138	suvorexant	BRCA_Primary	2.94318	321
GSE70138	piclamilast	BRCA_Primary	2.93903	322
GSE70138	BVD-523	BRCA_Primary	2.92826	323
GSE70138	delivert	BRCA_Primary	2.91732	324
GSE70138	tolimidone	BRCA_Primary	2.91272	325
GSE70138	epothilone-b	BRCA_Primary	2.90365	326
GSE70138	fluoxetine	BRCA_Primary	2.89434	327
GSE70138	CGP-60474	BRCA_Primary	2.89395	328
GSE70138	batimastat	BRCA_Primary	2.89134	329
GSE70138	cutamesine	BRCA_Primary	2.88441	330
GSE70138	epirizole	BRCA_Primary	2.87958	331
GSE70138	ginkgetin	BRCA_Primary	2.8722	332
GSE70138	A-443654	BRCA_Primary	2.86698	333
GSE70138	thioridazine	BRCA_Primary	2.86127	334
GSE70138	netupitant	BRCA_Primary	2.86042	335
GSE70138	fluorouracil	BRCA_Primary	2.8566	336
GSE70138	furosemide	BRCA_Primary	2.84524	337
GSE70138	CG-930	BRCA_Primary	2.8388	338
GSE70138	benfluorex	BRCA_Primary	2.83256	339
GSE70138	RG-108	BRCA_Primary	2.81524	340
GSE70138	tracazolate	BRCA_Primary	2.80145	341
GSE70138	tyrphostin-AG-112	BRCA_Primary	2.78849	342
GSE70138	dapsone	BRCA_Primary	2.7876	343
GSE70138	proglumide	BRCA_Primary	2.78202	344
GSE70138	pravastatin	BRCA_Primary	2.77966	345
GSE70138	erythromycin	BRCA_Primary	2.77457	346
GSE70138	LCL-161	BRCA_Primary	2.76176	347
GSE70138	L-NAME	BRCA_Primary	2.74859	348
GSE70138	simeprevir	BRCA_Primary	2.74775	349
GSE70138	aminoglutethimide	BRCA_Primary	2.74065	350
GSE70138	SB-203580	BRCA_Primary	2.72701	351
GSE70138	17-hydroxyprogesterone-caproate	BRCA_Primary	2.72608	352
GSE70138	mepacrine	BRCA_Primary	2.71616	353
GSE70138	aminosalicylic-acid	BRCA_Primary	2.71219	354
GSE70138	2-methoxyestradiol	BRCA_Primary	2.71183	355
GSE70138	PIK-93	BRCA_Primary	2.68996	356
GSE70138	dimethyl-fumarate	BRCA_Primary	2.68179	357
GSE70138	CPI-1189	BRCA_Primary	2.67853	358
GSE70138	NSC-4644	BRCA_Primary	2.66415	359
GSE70138	apocynin	BRCA_Primary	2.6622	360
GSE70138	moxidectin	BRCA_Primary	2.66111	361
GSE70138	LCQ-908	BRCA_Primary	2.64488	362
GSE70138	primidone	BRCA_Primary	2.64106	363
GSE70138	alaproclate	BRCA_Primary	2.63509	364
GSE70138	niacin	BRCA_Primary	2.6311	365
GSE70138	floxuridine	BRCA_Primary	2.62994	366
GSE70138	sulfasalazine	BRCA_Primary	2.62589	367
GSE70138	pyrimethamine	BRCA_Primary	2.61961	368
GSE70138	rimantadine	BRCA_Primary	2.59847	369
GSE70138	canertinib	BRCA_Primary	2.59541	370
GSE70138	JW-7-24-1	BRCA_Primary	2.58765	371
GSE70138	ritonavir	BRCA_Primary	2.58724	372
GSE70138	lirimilast	BRCA_Primary	2.58319	373
GSE70138	aniracetam	BRCA_Primary	2.56948	374
GSE70138	cyclosporin-a	BRCA_Primary	2.55291	375
GSE70138	TPCA-1	BRCA_Primary	2.55016	376
GSE70138	riociguat	BRCA_Primary	2.54889	377
GSE70138	indacaterol	BRCA_Primary	2.53387	378
GSE70138	nefiracetam	BRCA_Primary	2.53351	379
GSE70138	cyanocobalamin	BRCA_Primary	2.53127	380
GSE70138	arbutin	BRCA_Primary	2.53033	381
GSE70138	altretamine	BRCA_Primary	2.52367	382
GSE70138	WYE-125132	BRCA_Primary	2.52064	383
GSE70138	AMG-487	BRCA_Primary	2.51972	384
GSE70138	MDL-73005EF	BRCA_Primary	2.51195	385
GSE70138	sorbinil	BRCA_Primary	2.50937	386
GSE70138	bavisant	BRCA_Primary	2.49661	387
GSE70138	cediranib	BRCA_Primary	2.49306	388
GSE70138	bambuterol	BRCA_Primary	2.49166	389
GSE70138	abacavir	BRCA_Primary	2.49144	390
GSE70138	telmesteine	BRCA_Primary	2.47704	391
GSE70138	caffeine	BRCA_Primary	2.47388	392
GSE70138	gefitinib	BRCA_Primary	2.47383	393
GSE70138	GSK-J4	BRCA_Primary	2.46841	394
GSE70138	BAY-K8644	BRCA_Primary	2.46086	395
GSE70138	dihydroergotamine	BRCA_Primary	2.45744	396
GSE70138	calpeptin	BRCA_Primary	2.45472	397
GSE70138	MK-2206	BRCA_Primary	2.45379	398
GSE70138	amuvatinib	BRCA_Primary	2.43981	399
GSE70138	acarbose	BRCA_Primary	2.43257	400
GSE70138	TH-302	BRCA_Primary	2.43062	401
GSE70138	dinaciclib	BRCA_Primary	2.42928	402
GSE70138	AZD-2014	BRCA_Primary	2.427	403
GSE70138	lonidamine	BRCA_Primary	2.42551	404
GSE70138	GDC-0980	BRCA_Primary	2.41563	405
GSE70138	ZSTK-474	BRCA_Primary	2.39116	406
GSE70138	dorzolamide	BRCA_Primary	2.38802	407
GSE70138	crizotinib	BRCA_Primary	2.38102	408
GSE70138	rottlerin	BRCA_Primary	2.37691	409
GSE70138	ipratropium	BRCA_Primary	2.37429	410
GSE70138	albendazole	BRCA_Primary	2.36228	411
GSE70138	HG-5-88-01	BRCA_Primary	2.36074	412
GSE70138	folic-acid	BRCA_Primary	2.35885	413
GSE70138	ibuprofen	BRCA_Primary	2.35488	414
GSE70138	PF-03814735	BRCA_Primary	2.35262	415
GSE70138	HG-6-64-01	BRCA_Primary	2.34823	416
GSE70138	gabapentin	BRCA_Primary	2.3476	417
GSE70138	anacetrapib	BRCA_Primary	2.34696	418
GSE70138	tiabendazole	BRCA_Primary	2.34476	419
GSE70138	inositol	BRCA_Primary	2.33849	420
GSE70138	amiprilose	BRCA_Primary	2.33789	421
GSE70138	gliquidone	BRCA_Primary	2.33529	422
GSE70138	imiloxan	BRCA_Primary	2.32676	423
GSE70138	KIN001-043	BRCA_Primary	2.3264	424
GSE70138	vidarabine	BRCA_Primary	2.32434	425
GSE70138	osimertinib	BRCA_Primary	2.32211	426
GSE70138	dovitinib	BRCA_Primary	2.29172	427
GSE70138	LDN-193189	BRCA_Primary	2.28202	428
GSE70138	zafirlukast	BRCA_Primary	2.26388	429
GSE70138	fidarestat	BRCA_Primary	2.26089	430
GSE70138	temazepam	BRCA_Primary	2.26056	431
GSE70138	ARN-509	BRCA_Primary	2.25854	432
GSE70138	AV-608	BRCA_Primary	2.25209	433
GSE70138	NVP-TAE226	BRCA_Primary	2.24082	434
GSE70138	etoposide	BRCA_Primary	2.23942	435
GSE70138	adoprazine	BRCA_Primary	2.23715	436
GSE70138	deforolimus	BRCA_Primary	2.2325	437
GSE70138	I-BET-762	BRCA_Primary	2.22045	438
GSE70138	prochlorperazine	BRCA_Primary	2.20568	439
GSE70138	xaliproden	BRCA_Primary	2.19731	440
GSE70138	levobunolol	BRCA_Primary	2.19361	441
GSE70138	KN-62	BRCA_Primary	2.19092	442
GSE70138	piracetam	BRCA_Primary	2.19015	443
GSE70138	diosmin	BRCA_Primary	2.18956	444
GSE70138	regadenoson	BRCA_Primary	2.18881	445
GSE70138	glycitein	BRCA_Primary	2.17593	446
GSE70138	clofazimine	BRCA_Primary	2.17552	447
GSE70138	metolazone	BRCA_Primary	2.1702	448
GSE70138	diminazene-aceturate	BRCA_Primary	2.15895	449
GSE70138	irbesartan	BRCA_Primary	2.14695	450
GSE70138	metenkephalin	BRCA_Primary	2.13439	451
GSE70138	roxithromycin	BRCA_Primary	2.1342	452
GSE70138	sulforaphane	BRCA_Primary	2.13015	453
GSE70138	balsalazide	BRCA_Primary	2.12807	454
GSE70138	talazoparib	BRCA_Primary	2.12784	455
GSE70138	GSK-2126458	BRCA_Primary	2.11704	456
GSE70138	topiramate	BRCA_Primary	2.10771	457
GSE70138	fomepizole	BRCA_Primary	2.09894	458
GSE70138	glafenine	BRCA_Primary	2.09332	459
GSE70138	AZD-7762	BRCA_Primary	2.08486	460
GSE70138	tasquinimod	BRCA_Primary	2.08199	461
GSE70138	famotidine	BRCA_Primary	2.0789	462
GSE70138	IOWH-032	BRCA_Primary	2.06993	463
GSE70138	BMS-927711	BRCA_Primary	2.05162	464
GSE70138	RAF-265	BRCA_Primary	2.04833	465
GSE70138	zaldaride	BRCA_Primary	2.02957	466
GSE70138	phenazone	BRCA_Primary	2.02123	467
GSE70138	anisodamine	BRCA_Primary	2.01684	468
GSE70138	sobetirome	BRCA_Primary	2.01529	469
GSE70138	azelastine	BRCA_Primary	1.98919	470
GSE70138	GSK-256066	BRCA_Primary	1.98347	471
GSE70138	BGT-226	BRCA_Primary	1.98125	472
GSE70138	simvastatin	BRCA_Primary	1.97858	473
GSE70138	roflumilast	BRCA_Primary	1.97424	474
GSE70138	eflornithine	BRCA_Primary	1.97375	475
GSE70138	nimodipine	BRCA_Primary	1.96943	476
GSE70138	alvocidib	BRCA_Primary	1.96935	477
GSE70138	tenidap	BRCA_Primary	1.96103	478
GSE70138	fidaxomicin	BRCA_Primary	1.96043	479
GSE70138	AZD-3514	BRCA_Primary	1.95865	480
GSE70138	flutrimazole	BRCA_Primary	1.95054	481
GSE70138	loxoprofen	BRCA_Primary	1.94923	482
GSE70138	thiocolchicoside	BRCA_Primary	1.94387	483
GSE70138	enzastaurin	BRCA_Primary	1.90067	484
GSE70138	selinexor	BRCA_Primary	1.89949	485
GSE70138	radezolid	BRCA_Primary	1.89885	486
GSE70138	KW-2449	BRCA_Primary	1.89059	487
GSE70138	CX-5461	BRCA_Primary	1.87636	488
GSE70138	clofarabine	BRCA_Primary	1.86996	489
GSE70138	EX-527	BRCA_Primary	1.86722	490
GSE70138	ranitidine	BRCA_Primary	1.85961	491
GSE70138	cyclizine	BRCA_Primary	1.85534	492
GSE70138	VX-745	BRCA_Primary	1.85484	493
GSE70138	clonidine	BRCA_Primary	1.85014	494
GSE70138	PFI-1	BRCA_Primary	1.84183	495
GSE70138	dexamethasone-acetate	BRCA_Primary	1.8363	496
GSE70138	dexloxiglumide	BRCA_Primary	1.82613	497
GSE70138	FPL-62064	BRCA_Primary	1.82331	498
GSE70138	SB-239063	BRCA_Primary	1.81279	499
GSE70138	QL-XII-47	BRCA_Primary	1.81202	500
GSE70138	GSK-1070916	BRCA_Primary	1.8081	501
GSE70138	tipiracil	BRCA_Primary	1.80408	502
GSE70138	diethylcarbamazine	BRCA_Primary	1.80253	503
GSE70138	rucinol	BRCA_Primary	1.80229	504
GSE70138	oxybutynin	BRCA_Primary	1.79975	505
GSE70138	ritodrine	BRCA_Primary	1.7956	506
GSE70138	homochlorcyclizine	BRCA_Primary	1.79044	507
GSE70138	T-5224	BRCA_Primary	1.78598	508
GSE70138	AST-1306	BRCA_Primary	1.78513	509
GSE70138	Y-39983	BRCA_Primary	1.78252	510
GSE70138	resatorvid	BRCA_Primary	1.7804	511
GSE70138	JTE-907	BRCA_Primary	1.76865	512
GSE70138	amrinone	BRCA_Primary	1.76662	513
GSE70138	broxuridine	BRCA_Primary	1.76514	514
GSE70138	ibutamoren	BRCA_Primary	1.76197	515
GSE70138	CPI-613	BRCA_Primary	1.75883	516
GSE70138	phentermine	BRCA_Primary	1.74593	517
GSE70138	nandrolone	BRCA_Primary	1.74321	518
GSE70138	alprostadil	BRCA_Primary	1.73844	519
GSE70138	CGS-20625	BRCA_Primary	1.73606	520
GSE70138	deoxycholic-acid	BRCA_Primary	1.73438	521
GSE70138	losmapimod	BRCA_Primary	1.73027	522
GSE70138	tazobactam	BRCA_Primary	1.70828	523
GSE70138	omeprazole	BRCA_Primary	1.70459	524
GSE70138	oxiconazole	BRCA_Primary	1.69337	525
GSE70138	alizapride	BRCA_Primary	1.68673	526
GSE70138	histamine	BRCA_Primary	1.68292	527
GSE70138	piretanide	BRCA_Primary	1.68255	528
GSE70138	brequinar	BRCA_Primary	1.68249	529
GSE70138	telotristat	BRCA_Primary	1.68207	530
GSE70138	fingolimod	BRCA_Primary	1.65791	531
GSE70138	rebastinib	BRCA_Primary	1.65164	532
GSE70138	bopindolol	BRCA_Primary	1.64835	533
GSE70138	esmolol	BRCA_Primary	1.6426	534
GSE70138	MK-0752	BRCA_Primary	1.63789	535
GSE70138	pirenzepine	BRCA_Primary	1.62866	536
GSE70138	bosentan	BRCA_Primary	1.60979	537
GSE70138	NSI-189	BRCA_Primary	1.60936	538
GSE70138	dabrafenib	BRCA_Primary	1.60314	539
GSE70138	rebamipide	BRCA_Primary	1.59853	540
GSE70138	carvedilol	BRCA_Primary	1.58935	541
GSE70138	carbimazole	BRCA_Primary	1.58614	542
GSE70138	dapagliflozin	BRCA_Primary	1.58407	543
GSE70138	methimazole	BRCA_Primary	1.57786	544
GSE70138	oxfendazole	BRCA_Primary	1.57479	545
GSE70138	pasireotide	BRCA_Primary	1.56923	546
GSE70138	XMD-16144	BRCA_Primary	1.56647	547
GSE70138	FK-866	BRCA_Primary	1.55055	548
GSE70138	tacrine	BRCA_Primary	1.54693	549
GSE70138	JNJ-38877605	BRCA_Primary	1.54518	550
GSE70138	ORG-9768	BRCA_Primary	1.54435	551
GSE70138	PF-431396	BRCA_Primary	1.53525	552
GSE70138	BX-795	BRCA_Primary	1.52737	553
GSE70138	senicapoc	BRCA_Primary	1.51832	554
GSE70138	basimglurant	BRCA_Primary	1.49995	555
GSE70138	MLN-0128	BRCA_Primary	1.49931	556
GSE70138	zalcitabine	BRCA_Primary	1.49175	557
GSE70138	torin-1	BRCA_Primary	1.489	558
GSE70138	triclabendazole	BRCA_Primary	1.47379	559
GSE70138	benzthiazide	BRCA_Primary	1.47314	560
GSE70138	clofoctol	BRCA_Primary	1.47041	561
GSE70138	lomitapide	BRCA_Primary	1.46987	562
GSE70138	tacedinaline	BRCA_Primary	1.46842	563
GSE70138	donepezil	BRCA_Primary	1.45483	564
GSE70138	bardoxolone-methyl	BRCA_Primary	1.45319	565
GSE70138	linsitinib	BRCA_Primary	1.44987	566
GSE70138	tioguanine	BRCA_Primary	1.44409	567
GSE70138	lerisetron	BRCA_Primary	1.44371	568
GSE70138	ICI-192605	BRCA_Primary	1.43905	569
GSE70138	compound e	BRCA_Primary	1.43884	570
GSE70138	AZD-7545	BRCA_Primary	1.43748	571
GSE70138	XL-888	BRCA_Primary	1.43265	572
GSE70138	defactinib	BRCA_Primary	1.43013	573
GSE70138	KIN001-266	BRCA_Primary	1.42704	574
GSE70138	capecitabine	BRCA_Primary	1.41717	575
GSE70138	sarsagenin	BRCA_Primary	1.41611	576
GSE70138	prazosin	BRCA_Primary	1.41198	577
GSE70138	trientine	BRCA_Primary	1.39231	578
GSE70138	butaclamol	BRCA_Primary	1.38704	579
GSE70138	baricitinib	BRCA_Primary	1.38173	580
GSE70138	pioglitazone	BRCA_Primary	1.37984	581
GSE70138	imiquimod	BRCA_Primary	1.36263	582
GSE70138	ABT-724	BRCA_Primary	1.35963	583
GSE70138	AZD-8330	BRCA_Primary	1.34488	584
GSE70138	aprepitant	BRCA_Primary	1.34153	585
GSE70138	veliparib	BRCA_Primary	1.33877	586
GSE70138	abiraterone-acetate	BRCA_Primary	1.33078	587
GSE70138	letrozole	BRCA_Primary	1.31896	588
GSE70138	dacarbazine	BRCA_Primary	1.31534	589
GSE70138	PHA-665752	BRCA_Primary	1.3068	590
GSE70138	timofibrate	BRCA_Primary	1.29874	591
GSE70138	quinine	BRCA_Primary	1.29329	592
GSE70138	bepotastine	BRCA_Primary	1.29182	593
GSE70138	GSK-690693	BRCA_Primary	1.2883	594
GSE70138	1271738-62-5	BRCA_Primary	1.2822	595
GSE70138	LX-1031	BRCA_Primary	1.27705	596
GSE70138	foretinib	BRCA_Primary	1.27239	597
GSE70138	doxazosin	BRCA_Primary	1.26381	598
GSE70138	DPCPX	BRCA_Primary	1.26334	599
GSE70138	acetylcysteine	BRCA_Primary	1.25757	600
GSE70138	cabozantinib	BRCA_Primary	1.25039	601
GSE70138	tolbutamide	BRCA_Primary	1.23947	602
GSE70138	vorinostat	BRCA_Primary	1.23695	603
GSE70138	BIX-02189	BRCA_Primary	1.23656	604
GSE70138	warfarin	BRCA_Primary	1.23397	605
GSE70138	raloxifene	BRCA_Primary	1.23259	606
GSE70138	PF-477736	BRCA_Primary	1.22028	607
GSE70138	erlotinib	BRCA_Primary	1.21997	608
GSE70138	grazoprevir	BRCA_Primary	1.2194	609
GSE70138	chlorprothixene	BRCA_Primary	1.21848	610
GSE70138	NVP-DPP728	BRCA_Primary	1.17391	611
GSE70138	mitiglinide	BRCA_Primary	1.17025	612
GSE70138	decitabine	BRCA_Primary	1.1695	613
GSE70138	miconazole	BRCA_Primary	1.16281	614
GSE70138	dronedarone	BRCA_Primary	1.15543	615
GSE70138	HG-5-113-01	BRCA_Primary	1.15382	616
GSE70138	tanaproget	BRCA_Primary	1.15065	617
GSE70138	meglitinide	BRCA_Primary	1.14845	618
GSE70138	raltegravir	BRCA_Primary	1.14296	619
GSE70138	novobiocin	BRCA_Primary	1.14191	620
GSE70138	ciprofloxacin	BRCA_Primary	1.14125	621
GSE70138	clinofibrate	BRCA_Primary	1.13601	622
GSE70138	paroxetine	BRCA_Primary	1.13444	623
GSE70138	SN-38	BRCA_Primary	1.13118	624
GSE70138	methoxsalen	BRCA_Primary	1.12679	625
GSE70138	avanafil	BRCA_Primary	1.12616	626
GSE70138	LY-2784544	BRCA_Primary	1.12556	627
GSE70138	ICI-185,282	BRCA_Primary	1.1129	628
GSE70138	radicicol	BRCA_Primary	1.11056	629
GSE70138	talinolol	BRCA_Primary	1.10979	630
GSE70138	camptothecin	BRCA_Primary	1.10937	631
GSE70138	orteronel	BRCA_Primary	1.10198	632
GSE70138	SB-590885	BRCA_Primary	1.09977	633
GSE70138	IKK-2-inhibitor-V	BRCA_Primary	1.09513	634
GSE70138	genz-644282	BRCA_Primary	1.09428	635
GSE70138	sarcosine	BRCA_Primary	1.09205	636
GSE70138	procainamide	BRCA_Primary	1.08757	637
GSE70138	ercalcitriol	BRCA_Primary	1.08722	638
GSE70138	clinafloxacin	BRCA_Primary	1.08519	639
GSE70138	PF-04136309	BRCA_Primary	1.08503	640
GSE70138	mycophenolate-mofetil	BRCA_Primary	1.08383	641
GSE70138	DMP-543	BRCA_Primary	1.06752	642
GSE70138	levosimendan	BRCA_Primary	1.06342	643
GSE70138	goserelin-acetate	BRCA_Primary	1.06202	644
GSE70138	spironolactone	BRCA_Primary	1.048	645
GSE70138	phenylephrine	BRCA_Primary	1.04716	646
GSE70138	ipriflavone	BRCA_Primary	1.04674	647
GSE70138	palbociclib	BRCA_Primary	1.04228	648
GSE70138	BAY-87-2243	BRCA_Primary	1.0372	649
GSE70138	NVP-AEW541	BRCA_Primary	1.03513	650
GSE70138	AICA-ribonucleotide	BRCA_Primary	1.02623	651
GSE70138	ZK-200775	BRCA_Primary	1.02074	652
GSE70138	dasabuvir	BRCA_Primary	1.01103	653
GSE70138	carisoprodol	BRCA_Primary	1.00691	654
GSE70138	BX-912	BRCA_Primary	1.00569	655
GSE70138	PI-103	BRCA_Primary	1.00216	656
GSE70138	lapatinib	BRCA_Primary	0.998465	657
GSE70138	BCI-540	BRCA_Primary	0.996531	658
GSE70138	JWE-035	BRCA_Primary	0.992416	659
GSE70138	agomelatine	BRCA_Primary	0.991201	660
GSE70138	imatinib	BRCA_Primary	0.986143	661
GSE70138	haloperidol	BRCA_Primary	0.97181	662
GSE70138	cepharanthine	BRCA_Primary	0.96911	663
GSE70138	BMS-707035	BRCA_Primary	0.96008	664
GSE70138	lenalidomide	BRCA_Primary	0.959422	665
GSE70138	R-547	BRCA_Primary	0.954446	666
GSE70138	almitrine	BRCA_Primary	0.948065	667
GSE70138	doxepin	BRCA_Primary	0.941098	668
GSE70138	masoprocol	BRCA_Primary	0.934534	669
GSE70138	varespladib	BRCA_Primary	0.929884	670
GSE70138	AZD-7687	BRCA_Primary	0.924724	671
GSE70138	altanserin	BRCA_Primary	0.919494	672
GSE70138	amodiaquine	BRCA_Primary	0.913636	673
GSE70138	chlorpromazine	BRCA_Primary	0.907711	674
GSE70138	D-serine	BRCA_Primary	0.891252	675
GSE70138	iniparib	BRCA_Primary	0.88957	676
GSE70138	CP-466722	BRCA_Primary	0.887147	677
GSE70138	SCH-28080	BRCA_Primary	0.881915	678
GSE70138	GDC-0152	BRCA_Primary	0.877545	679
GSE70138	ethylenediaminetetraacetic-acid	BRCA_Primary	0.869019	680
GSE70138	teroxirone	BRCA_Primary	0.868084	681
GSE70138	pemirolast	BRCA_Primary	0.857071	682
GSE70138	reparixin	BRCA_Primary	0.849753	683
GSE70138	dutasteride	BRCA_Primary	0.848263	684
GSE70138	GSK-J1	BRCA_Primary	0.845964	685
GSE70138	sumatriptan	BRCA_Primary	0.843144	686
GSE70138	cobicistat	BRCA_Primary	0.839869	687
GSE70138	flumatinib	BRCA_Primary	0.836429	688
GSE70138	mesulergine	BRCA_Primary	0.831882	689
GSE70138	safinamide	BRCA_Primary	0.826771	690
GSE70138	AZD-6482	BRCA_Primary	0.82361	691
GSE70138	ACY-1215	BRCA_Primary	0.818834	692
GSE70138	almorexant	BRCA_Primary	0.814677	693
GSE70138	balicatib	BRCA_Primary	0.811653	694
GSE70138	tadalafil	BRCA_Primary	0.811408	695
GSE70138	vemurafenib	BRCA_Primary	0.808142	696
GSE70138	MK-0893	BRCA_Primary	0.800759	697
GSE70138	verapamil	BRCA_Primary	0.800542	698
GSE70138	ganetespib	BRCA_Primary	0.797014	699
GSE70138	doxapram	BRCA_Primary	0.793405	700
GSE70138	CEP-37440	BRCA_Primary	0.79226	701
GSE70138	trametinib	BRCA_Primary	0.79223	702
GSE70138	golvatinib	BRCA_Primary	0.787081	703
GSE70138	thiothixene	BRCA_Primary	0.783097	704
GSE70138	VX-765	BRCA_Primary	0.779084	705
GSE70138	setiptiline	BRCA_Primary	0.769315	706
GSE70138	aliskiren	BRCA_Primary	0.76594	707
GSE70138	WZ-4-145	BRCA_Primary	0.76542	708
GSE70138	telmisartan	BRCA_Primary	0.762152	709
GSE70138	phenylbutazone	BRCA_Primary	0.748453	710
GSE70138	salvinorin-a	BRCA_Primary	0.742998	711
GSE70138	regorafenib	BRCA_Primary	0.742607	712
GSE70138	tetrindole	BRCA_Primary	0.741211	713
GSE70138	pentamidine	BRCA_Primary	0.741184	714
GSE70138	JQ1-(+)	BRCA_Primary	0.737954	715
GSE70138	BIIB-021	BRCA_Primary	0.733513	716
GSE70138	MLN-8054	BRCA_Primary	0.730892	717
GSE70138	CL-218872	BRCA_Primary	0.728931	718
GSE70138	KIN001-055	BRCA_Primary	0.722922	719
GSE70138	ebselen	BRCA_Primary	0.714466	720
GSE70138	butorphanol-(+)-tartrate	BRCA_Primary	0.71396	721
GSE70138	SB-216763	BRCA_Primary	0.713871	722
GSE70138	lestaurtinib	BRCA_Primary	0.711893	723
GSE70138	hexachlorophene	BRCA_Primary	0.709444	724
GSE70138	masitinib	BRCA_Primary	0.709352	725
GSE70138	mCPP	BRCA_Primary	0.703851	726
GSE70138	tramiprosate	BRCA_Primary	0.69612	727
GSE70138	hydroflumethiazide	BRCA_Primary	0.694789	728
GSE70138	entinostat	BRCA_Primary	0.693702	729
GSE70138	trovafloxacin	BRCA_Primary	0.692002	730
GSE70138	epitiostanol	BRCA_Primary	0.690176	731
GSE70138	salirasib	BRCA_Primary	0.68683	732
GSE70138	enoxacin	BRCA_Primary	0.684508	733
GSE70138	pimobendan	BRCA_Primary	0.682803	734
GSE70138	MC1568	BRCA_Primary	0.677586	735
GSE70138	TGX-221	BRCA_Primary	0.670713	736
GSE70138	TWS-119	BRCA_Primary	0.668839	737
GSE70138	metronidazole	BRCA_Primary	0.668722	738
GSE70138	fludarabine-phosphate	BRCA_Primary	0.657496	739
GSE70138	bropirimine	BRCA_Primary	0.654857	740
GSE70138	mitoxantrone	BRCA_Primary	0.653053	741
GSE70138	papaverine	BRCA_Primary	0.650937	742
GSE70138	NU-7441	BRCA_Primary	0.649513	743
GSE70138	ticlopidine	BRCA_Primary	0.646169	744
GSE70138	mestranol	BRCA_Primary	0.639439	745
GSE70138	PF-573228	BRCA_Primary	0.638325	746
GSE70138	RHO-kinase-inhibitor-III[rockout]	BRCA_Primary	0.634004	747
GSE70138	carbamazepine	BRCA_Primary	0.624619	748
GSE70138	bucladesine	BRCA_Primary	0.624076	749
GSE70138	NVP-BGJ398	BRCA_Primary	0.623489	750
GSE70138	nebivolol	BRCA_Primary	0.608997	751
GSE70138	umeclidinium	BRCA_Primary	0.607927	752
GSE70138	hymecromone	BRCA_Primary	0.60478	753
GSE70138	celastrol	BRCA_Primary	0.60472	754
GSE70138	actarit	BRCA_Primary	0.604495	755
GSE70138	MGCD-265	BRCA_Primary	0.592103	756
GSE70138	KU-55933	BRCA_Primary	0.590892	757
GSE70138	telcagepant	BRCA_Primary	0.582099	758
GSE70138	itraconazole	BRCA_Primary	0.581853	759
GSE70138	piroxicam	BRCA_Primary	0.571182	760
GSE70138	LY-2874455	BRCA_Primary	0.569931	761
GSE70138	genistein	BRCA_Primary	0.56203	762
GSE70138	AMG-208	BRCA_Primary	0.560134	763
GSE70138	fluspirilene	BRCA_Primary	0.557076	764
GSE70138	chloroquine	BRCA_Primary	0.551415	765
GSE70138	norethisterone	BRCA_Primary	0.548676	766
GSE70138	sulmazole	BRCA_Primary	0.543368	767
GSE70138	hesperidin	BRCA_Primary	0.53993	768
GSE70138	milacemide	BRCA_Primary	0.526991	769
GSE70138	zonisamide	BRCA_Primary	0.515884	770
GSE70138	ciclesonide	BRCA_Primary	0.510206	771
GSE70138	dacomitinib	BRCA_Primary	0.488195	772
GSE70138	bumetanide	BRCA_Primary	0.48725	773
GSE70138	AVL-292	BRCA_Primary	0.482678	774
GSE70138	dicloxacillin	BRCA_Primary	0.481275	775
GSE70138	proguanil	BRCA_Primary	0.475555	776
GSE70138	topiroxostat	BRCA_Primary	0.475318	777
GSE70138	tacalcitol	BRCA_Primary	0.472133	778
GSE70138	ubenimex	BRCA_Primary	0.469249	779
GSE70138	sunitinib	BRCA_Primary	0.467399	780
GSE70138	diclofenac	BRCA_Primary	0.460236	781
GSE70138	fenoldopam	BRCA_Primary	0.457112	782
GSE70138	tolperisone	BRCA_Primary	0.432428	783
GSE70138	AV-412	BRCA_Primary	0.432314	784
GSE70138	pramipexole	BRCA_Primary	0.428091	785
GSE70138	AM-24	BRCA_Primary	0.424144	786
GSE70138	zofenopril-calcium	BRCA_Primary	0.424021	787
GSE70138	benazepril	BRCA_Primary	0.419386	788
GSE70138	flavoxate	BRCA_Primary	0.415881	789
GSE70138	travoprost	BRCA_Primary	0.415528	790
GSE70138	naftidrofuryl	BRCA_Primary	0.415142	791
GSE70138	arofylline	BRCA_Primary	0.403287	792
GSE70138	manumycin-a	BRCA_Primary	0.4021	793
GSE70138	brivudine	BRCA_Primary	0.401864	794
GSE70138	venetoclax	BRCA_Primary	0.398997	795
GSE70138	BIX-01294	BRCA_Primary	0.397406	796
GSE70138	molindone	BRCA_Primary	0.39481	797
GSE70138	cilengitide	BRCA_Primary	0.388752	798
GSE70138	amfepramone	BRCA_Primary	0.382526	799
GSE70138	ketoprofen	BRCA_Primary	0.378319	800
GSE70138	Ro-4987655	BRCA_Primary	0.373414	801
GSE70138	palovarotene	BRCA_Primary	0.372705	802
GSE70138	garcinol	BRCA_Primary	0.368947	803
GSE70138	buparlisib	BRCA_Primary	0.356728	804
GSE70138	NMS-1286937	BRCA_Primary	0.345312	805
GSE70138	phorbol-myristate-acetate	BRCA_Primary	0.344907	806
GSE70138	exemestane	BRCA_Primary	0.344761	807
GSE70138	lupanine	BRCA_Primary	0.344475	808
GSE70138	pentoxifylline	BRCA_Primary	0.337289	809
GSE70138	SR-57227A	BRCA_Primary	0.327245	810
GSE70138	KIN001-269	BRCA_Primary	0.323705	811
GSE70138	meclizine	BRCA_Primary	0.306896	812
GSE70138	merimepodib	BRCA_Primary	0.303135	813
GSE70138	pyrazinamide	BRCA_Primary	0.297241	814
GSE70138	neratinib	BRCA_Primary	0.293987	815
GSE70138	UNC-669	BRCA_Primary	0.281219	816
GSE70138	trimethobenzamide	BRCA_Primary	0.279415	817
GSE70138	GNF-2	BRCA_Primary	0.276233	818
GSE70138	norgestrel	BRCA_Primary	0.273772	819
GSE70138	methylstat	BRCA_Primary	0.273712	820
GSE70138	TAK-875	BRCA_Primary	0.272355	821
GSE70138	suprofen	BRCA_Primary	0.269378	822
GSE70138	MBX-2982	BRCA_Primary	0.268981	823
GSE70138	disopyramide	BRCA_Primary	0.26892	824
GSE70138	bosutinib	BRCA_Primary	0.267805	825
GSE70138	rupatadine	BRCA_Primary	0.26765	826
GSE70138	mirodenafil	BRCA_Primary	0.26662	827
GSE70138	indometacin	BRCA_Primary	0.255206	828
GSE70138	protirelin	BRCA_Primary	0.250019	829
GSE70138	fosinopril	BRCA_Primary	0.24469	830
GSE70138	GSK-2334470	BRCA_Primary	0.242771	831
GSE70138	clomipramine	BRCA_Primary	0.227547	832
GSE70138	tibolone	BRCA_Primary	0.22438	833
GSE70138	docetaxel	BRCA_Primary	0.223521	834
GSE70138	GSK-1904529A	BRCA_Primary	0.219545	835
GSE70138	rotigotine	BRCA_Primary	0.201755	836
GSE70138	felbamate	BRCA_Primary	0.192194	837
GSE70138	JNK-9L	BRCA_Primary	0.187848	838
GSE70138	mecamylamine	BRCA_Primary	0.174704	839
GSE70138	bifemelane	BRCA_Primary	0.168192	840
GSE70138	piketoprofen	BRCA_Primary	0.166336	841
GSE70138	PX-12	BRCA_Primary	0.165668	842
GSE70138	SAR-245409	BRCA_Primary	0.163699	843
GSE70138	drospirenone	BRCA_Primary	0.160863	844
GSE70138	ostarine	BRCA_Primary	0.157371	845
GSE70138	selumetinib	BRCA_Primary	0.156913	846
GSE70138	SB-683698	BRCA_Primary	0.153001	847
GSE70138	LY-2334737	BRCA_Primary	0.152339	848
GSE70138	valproic-acid	BRCA_Primary	0.150403	849
GSE70138	cordycepin	BRCA_Primary	0.150123	850
GSE70138	letermovir	BRCA_Primary	0.149583	851
GSE70138	MK-2461	BRCA_Primary	0.144609	852
GSE70138	amonafide	BRCA_Primary	0.141214	853
GSE70138	CO-102862	BRCA_Primary	0.135832	854
GSE70138	PF-04620110	BRCA_Primary	0.126351	855
GSE70138	methazolamide	BRCA_Primary	0.124288	856
GSE70138	trehalose	BRCA_Primary	0.120357	857
GSE70138	etazolate	BRCA_Primary	0.118415	858
GSE70138	tonabersat	BRCA_Primary	0.105545	859
GSE70138	azacitidine	BRCA_Primary	0.105245	860
GSE70138	enoxolone	BRCA_Primary	0.100848	861
GSE70138	gallopamil	BRCA_Primary	0.0948663	862
GSE70138	dalfampridine	BRCA_Primary	0.0877158	863
GSE70138	carprofen	BRCA_Primary	0.0813799	864
GSE70138	Y-27152	BRCA_Primary	0.0732711	865
GSE70138	mepyramine	BRCA_Primary	0.0666156	866
GSE70138	brivanib	BRCA_Primary	0.0664331	867
GSE70138	VT-464	BRCA_Primary	0.0632962	868
GSE70138	mibefradil	BRCA_Primary	0.0579781	869
GSE70138	gliclazide	BRCA_Primary	0.0559205	870
GSE70138	rifabutin	BRCA_Primary	0.0515707	871
GSE70138	QL-XI-92	BRCA_Primary	0.0436361	872
GSE70138	GDC-0068	BRCA_Primary	0.043035	873
GSE70138	aclidinium	BRCA_Primary	0.0424659	874
GSE70138	repaglinide	BRCA_Primary	0.0407565	875
GSE70138	filgotinib	BRCA_Primary	0.0376886	876
GSE70138	penfluridol	BRCA_Primary	0.0234168	877
GSE70138	donitriptan	BRCA_Primary	0.0225279	878
GSE70138	toremifene	BRCA_Primary	0.0191988	879
GSE70138	efaproxiral	BRCA_Primary	0.0169906	880
GSE70138	artesunate	BRCA_Primary	0.0104303	881
GSE70138	mepivacaine	BRCA_Primary	0.0065794	882
GSE70138	maraviroc	BRCA_Primary	0.005507	883
GSE70138	AKT-inhibitor-1-2	BRCA_Primary	0.00311475	884
GSE70138	cabergoline	BRCA_Primary	-0.00542933	885
GSE70138	KIN001-244	BRCA_Primary	-0.0110909	886
GSE70138	dienogest	BRCA_Primary	-0.0118207	887
GSE70138	AEE-788	BRCA_Primary	-0.0143324	888
GSE70138	mirtazapine	BRCA_Primary	-0.0146674	889
GSE70138	glibenclamide	BRCA_Primary	-0.0160993	890
GSE70138	levamisole	BRCA_Primary	-0.0250708	891
GSE70138	TAK-285	BRCA_Primary	-0.0303332	892
GSE70138	ibudilast	BRCA_Primary	-0.0473515	893
GSE70138	WZ-4002	BRCA_Primary	-0.051879	894
GSE70138	fiacitabine	BRCA_Primary	-0.0527212	895
GSE70138	dimesna	BRCA_Primary	-0.0547906	896
GSE70138	probucol	BRCA_Primary	-0.0549024	897
GSE70138	propranolol	BRCA_Primary	-0.0552278	898
GSE70138	quetiapine	BRCA_Primary	-0.0581947	899
GSE70138	bromocriptine	BRCA_Primary	-0.0700606	900
GSE70138	Y-26763	BRCA_Primary	-0.0830607	901
GSE70138	doxifluridine	BRCA_Primary	-0.0889006	902
GSE70138	clioquinol	BRCA_Primary	-0.0894235	903
GSE70138	tazarotene	BRCA_Primary	-0.0963651	904
GSE70138	indirubin	BRCA_Primary	-0.0963736	905
GSE70138	alpelisib	BRCA_Primary	-0.0972817	906
GSE70138	pomalidomide	BRCA_Primary	-0.0980686	907
GSE70138	clindamycin	BRCA_Primary	-0.0986832	908
GSE70138	felbinac	BRCA_Primary	-0.103306	909
GSE70138	GW-842166	BRCA_Primary	-0.108635	910
GSE70138	FK-888	BRCA_Primary	-0.120515	911
GSE70138	GW-5074	BRCA_Primary	-0.122834	912
GSE70138	HG-14-10-04	BRCA_Primary	-0.123766	913
GSE70138	acrivastine	BRCA_Primary	-0.139487	914
GSE70138	flumazenil	BRCA_Primary	-0.140247	915
GSE70138	ramatroban	BRCA_Primary	-0.146053	916
GSE70138	testosterone	BRCA_Primary	-0.146132	917
GSE70138	midodrine	BRCA_Primary	-0.146615	918
GSE70138	ibrutinib	BRCA_Primary	-0.155825	919
GSE70138	etanidazole	BRCA_Primary	-0.163586	920
GSE70138	triclosan	BRCA_Primary	-0.163756	921
GSE70138	PD-184352	BRCA_Primary	-0.167559	922
GSE70138	nisoxetine	BRCA_Primary	-0.169394	923
GSE70138	ZD-7288	BRCA_Primary	-0.174607	924
GSE70138	naphazoline	BRCA_Primary	-0.179179	925
GSE70138	idoxuridin	BRCA_Primary	-0.18365	926
GSE70138	tozasertib	BRCA_Primary	-0.187045	927
GSE70138	bimatoprost	BRCA_Primary	-0.194746	928
GSE70138	SB-705498	BRCA_Primary	-0.200626	929
GSE70138	resveratrol	BRCA_Primary	-0.210519	930
GSE70138	barasertib-HQPA	BRCA_Primary	-0.211517	931
GSE70138	raclopride	BRCA_Primary	-0.224071	932
GSE70138	TG-100115	BRCA_Primary	-0.235301	933
GSE70138	PF-04217903	BRCA_Primary	-0.236862	934
GSE70138	metoclopramide	BRCA_Primary	-0.238629	935
GSE70138	picotamide	BRCA_Primary	-0.239704	936
GSE70138	clomifene	BRCA_Primary	-0.244204	937
GSE70138	ALW-II-49-7	BRCA_Primary	-0.250279	938
GSE70138	FPL-55712	BRCA_Primary	-0.27303	939
GSE70138	trapidil	BRCA_Primary	-0.27972	940
GSE70138	taltirelin	BRCA_Primary	-0.28203	941
GSE70138	MK-0773	BRCA_Primary	-0.283087	942
GSE70138	amitriptyline	BRCA_Primary	-0.285091	943
GSE70138	orlistat	BRCA_Primary	-0.289308	944
GSE70138	escitalopram	BRCA_Primary	-0.289988	945
GSE70138	irinotecan	BRCA_Primary	-0.293878	946
GSE70138	meisoindigo	BRCA_Primary	-0.296995	947
GSE70138	empagliflozin	BRCA_Primary	-0.30164	948
GSE70138	PCA-4248	BRCA_Primary	-0.301796	949
GSE70138	ingenol-mebutate	BRCA_Primary	-0.302475	950
GSE70138	CP-724714	BRCA_Primary	-0.303481	951
GSE70138	rotundine	BRCA_Primary	-0.304614	952
GSE70138	dideoxyadenosine	BRCA_Primary	-0.311459	953
GSE70138	indapamide	BRCA_Primary	-0.311567	954
GSE70138	ABT-202	BRCA_Primary	-0.314881	955
GSE70138	sodium-tanshinone-ii-a-sulfonate	BRCA_Primary	-0.316397	956
GSE70138	dexamethasone	BRCA_Primary	-0.316544	957
GSE70138	bazedoxifene	BRCA_Primary	-0.327478	958
GSE70138	cilostazol	BRCA_Primary	-0.35005	959
GSE70138	ecabet	BRCA_Primary	-0.355454	960
GSE70138	vortioxetine	BRCA_Primary	-0.356087	961
GSE70138	indoramin	BRCA_Primary	-0.367191	962
GSE70138	indoprofen	BRCA_Primary	-0.372043	963
GSE70138	tafamidis-meglumine	BRCA_Primary	-0.374727	964
GSE70138	nilotinib	BRCA_Primary	-0.389693	965
GSE70138	LY-2157299	BRCA_Primary	-0.39348	966
GSE70138	elesclomol	BRCA_Primary	-0.393835	967
GSE70138	DPI-201106	BRCA_Primary	-0.394829	968
GSE70138	lomeguatrib	BRCA_Primary	-0.398509	969
GSE70138	asenapine	BRCA_Primary	-0.401672	970
GSE70138	LXR-623	BRCA_Primary	-0.401987	971
GSE70138	alvimopan	BRCA_Primary	-0.412542	972
GSE70138	trimethoprim	BRCA_Primary	-0.415673	973
GSE70138	AZD-5438	BRCA_Primary	-0.423247	974
GSE70138	sotrastaurin	BRCA_Primary	-0.428182	975
GSE70138	afatinib	BRCA_Primary	-0.428317	976
GSE70138	lidocaine	BRCA_Primary	-0.431554	977
GSE70138	edoxudine	BRCA_Primary	-0.440172	978
GSE70138	TG-100801	BRCA_Primary	-0.442493	979
GSE70138	propentofylline	BRCA_Primary	-0.456522	980
GSE70138	luliconazole	BRCA_Primary	-0.45879	981
GSE70138	anastrozole	BRCA_Primary	-0.461229	982
GSE70138	dequalinium	BRCA_Primary	-0.47361	983
GSE70138	BMS-509744	BRCA_Primary	-0.474871	984
GSE70138	palmitoylethanolamide	BRCA_Primary	-0.475677	985
GSE70138	barasertib	BRCA_Primary	-0.476459	986
GSE70138	maribavir	BRCA_Primary	-0.487558	987
GSE70138	quinidine	BRCA_Primary	-0.493683	988
GSE70138	PA-824	BRCA_Primary	-0.509221	989
GSE70138	amcinonide	BRCA_Primary	-0.510289	990
GSE70138	biperiden	BRCA_Primary	-0.514606	991
GSE70138	KI-20227	BRCA_Primary	-0.515284	992
GSE70138	CI-966	BRCA_Primary	-0.521119	993
GSE70138	linifanib	BRCA_Primary	-0.521565	994
GSE70138	cromoglicic-acid	BRCA_Primary	-0.521703	995
GSE70138	chelerythrine	BRCA_Primary	-0.529485	996
GSE70138	PHA-793887	BRCA_Primary	-0.532298	997
GSE70138	betulinic-acid	BRCA_Primary	-0.533425	998
GSE70138	ATN-161	BRCA_Primary	-0.541238	999
GSE70138	leflunomide	BRCA_Primary	-0.550994	1000
GSE70138	tirapazamine	BRCA_Primary	-0.553574	1001
GSE70138	apabetalone	BRCA_Primary	-0.556981	1002
GSE70138	ketoconazole	BRCA_Primary	-0.561776	1003
GSE70138	oxaprozin	BRCA_Primary	-0.569002	1004
GSE70138	ORE-1001	BRCA_Primary	-0.572714	1005
GSE70138	serdemetan	BRCA_Primary	-0.577839	1006
GSE70138	avagacestat	BRCA_Primary	-0.579498	1007
GSE70138	ruxolitinib	BRCA_Primary	-0.58404	1008
GSE70138	thioctic-acid	BRCA_Primary	-0.588625	1009
GSE70138	imipramine	BRCA_Primary	-0.592384	1010
GSE70138	tesaglitazar	BRCA_Primary	-0.59386	1011
GSE70138	phentolamine	BRCA_Primary	-0.595907	1012
GSE70138	ICI-162846	BRCA_Primary	-0.598085	1013
GSE70138	lesinurad	BRCA_Primary	-0.617115	1014
GSE70138	rociletinib	BRCA_Primary	-0.634445	1015
GSE70138	olaparib	BRCA_Primary	-0.637782	1016
GSE70138	andrographolide	BRCA_Primary	-0.64966	1017
GSE70138	flecainide	BRCA_Primary	-0.654935	1018
GSE70138	WZ-7043	BRCA_Primary	-0.672541	1019
GSE70138	TAK-715	BRCA_Primary	-0.681117	1020
GSE70138	narlaprevir	BRCA_Primary	-0.681687	1021
GSE70138	anamorelin	BRCA_Primary	-0.68193	1022
GSE70138	rasagiline	BRCA_Primary	-0.683209	1023
GSE70138	beclomethasone-dipropionate	BRCA_Primary	-0.688871	1024
GSE70138	dosulepin	BRCA_Primary	-0.700109	1025
GSE70138	cariprazine	BRCA_Primary	-0.70113	1026
GSE70138	chrysin	BRCA_Primary	-0.704782	1027
GSE70138	pibenzimol	BRCA_Primary	-0.705763	1028
GSE70138	PSI-6130	BRCA_Primary	-0.707735	1029
GSE70138	isofloxythepin	BRCA_Primary	-0.71081	1030
GSE70138	tirofiban	BRCA_Primary	-0.717099	1031
GSE70138	motesanib	BRCA_Primary	-0.721673	1032
GSE70138	vardenafil	BRCA_Primary	-0.723736	1033
GSE70138	maxacalcitol	BRCA_Primary	-0.727311	1034
GSE70138	benzydamine	BRCA_Primary	-0.737476	1035
GSE70138	bindarit	BRCA_Primary	-0.746053	1036
GSE70138	AZD-4547	BRCA_Primary	-0.7522	1037
GSE70138	berberine	BRCA_Primary	-0.753066	1038
GSE70138	phenytoin	BRCA_Primary	-0.754405	1039
GSE70138	quizartinib	BRCA_Primary	-0.756162	1040
GSE70138	conivaptan	BRCA_Primary	-0.761446	1041
GSE70138	sulbutiamine	BRCA_Primary	-0.781941	1042
GSE70138	exherin	BRCA_Primary	-0.784507	1043
GSE70138	CX-516	BRCA_Primary	-0.786411	1044
GSE70138	metformin	BRCA_Primary	-0.787436	1045
GSE70138	naringenin	BRCA_Primary	-0.788986	1046
GSE70138	exalamide	BRCA_Primary	-0.791027	1047
GSE70138	urapidil	BRCA_Primary	-0.794735	1048
GSE70138	finasteride	BRCA_Primary	-0.7959	1049
GSE70138	disulfiram	BRCA_Primary	-0.79969	1050
GSE70138	lopinavir	BRCA_Primary	-0.81162	1051
GSE70138	idelalisib	BRCA_Primary	-0.813794	1052
GSE70138	fdcyd	BRCA_Primary	-0.822837	1053
GSE70138	ganciclovir	BRCA_Primary	-0.829043	1054
GSE70138	KX2-391	BRCA_Primary	-0.837487	1055
GSE70138	PF-04457845	BRCA_Primary	-0.846695	1056
GSE70138	avasimibe	BRCA_Primary	-0.846705	1057
GSE70138	tetracaine	BRCA_Primary	-0.84708	1058
GSE70138	trifluridine	BRCA_Primary	-0.856212	1059
GSE70138	KIN001-260	BRCA_Primary	-0.861448	1060
GSE70138	tramadol	BRCA_Primary	-0.861899	1061
GSE70138	AZ-20	BRCA_Primary	-0.863101	1062
GSE70138	desoxypeganine	BRCA_Primary	-0.869184	1063
GSE70138	cariporide	BRCA_Primary	-0.869252	1064
GSE70138	acexamic-acid	BRCA_Primary	-0.874074	1065
GSE70138	ZD-7114	BRCA_Primary	-0.877293	1066
GSE70138	LY-2603618	BRCA_Primary	-0.886608	1067
GSE70138	edoxaban	BRCA_Primary	-0.890908	1068
GSE70138	vandetanib	BRCA_Primary	-0.892485	1069
GSE70138	aphidicolin	BRCA_Primary	-0.89436	1070
GSE70138	idasanutlin	BRCA_Primary	-0.906095	1071
GSE70138	nicaraven	BRCA_Primary	-0.908417	1072
GSE70138	alectinib	BRCA_Primary	-0.914514	1073
GSE70138	propylthiouracil	BRCA_Primary	-0.921397	1074
GSE70138	GW-843682X	BRCA_Primary	-0.944662	1075
GSE70138	elvitegravir	BRCA_Primary	-0.952309	1076
GSE70138	DMP-777	BRCA_Primary	-0.957407	1077
GSE70138	rocuronium	BRCA_Primary	-0.95772	1078
GSE70138	pazufloxacin	BRCA_Primary	-0.959464	1079
GSE70138	selegiline	BRCA_Primary	-0.961618	1080
GSE70138	aminocaproic-acid	BRCA_Primary	-0.963431	1081
GSE70138	cytisine	BRCA_Primary	-0.968441	1082
GSE70138	estriol	BRCA_Primary	-0.978836	1083
GSE70138	oxiperomide	BRCA_Primary	-0.983116	1084
GSE70138	ketanserin	BRCA_Primary	-0.98364	1085
GSE70138	lisofylline	BRCA_Primary	-0.984533	1086
GSE70138	vanoxerine	BRCA_Primary	-0.991381	1087
GSE70138	amiloride	BRCA_Primary	-0.996215	1088
GSE70138	gemfibrozil	BRCA_Primary	-1.00598	1089
GSE70138	RG-4733	BRCA_Primary	-1.0089	1090
GSE70138	pyrazolanthrone	BRCA_Primary	-1.01811	1091
GSE70138	MK-8033	BRCA_Primary	-1.02374	1092
GSE70138	diclofensine	BRCA_Primary	-1.0241	1093
GSE70138	nelarabine	BRCA_Primary	-1.0477	1094
GSE70138	rondual-kinase-inhibitor	BRCA_Primary	-1.05558	1095
GSE70138	inosine	BRCA_Primary	-1.06513	1096
GSE70138	cefdinir	BRCA_Primary	-1.06754	1097
GSE70138	rolipram	BRCA_Primary	-1.06937	1098
GSE70138	dinoprost	BRCA_Primary	-1.07067	1099
GSE70138	BS-181	BRCA_Primary	-1.07109	1100
GSE70138	adatanserin	BRCA_Primary	-1.07637	1101
GSE70138	zaleplon	BRCA_Primary	-1.08006	1102
GSE70138	tyrphostin-1	BRCA_Primary	-1.08433	1103
GSE70138	enprofylline	BRCA_Primary	-1.08638	1104
GSE70138	triptorelin	BRCA_Primary	-1.09059	1105
GSE70138	HC-030031	BRCA_Primary	-1.0927	1106
GSE70138	tranylcypromine	BRCA_Primary	-1.10238	1107
GSE70138	mitomycin-c	BRCA_Primary	-1.10418	1108
GSE70138	tamibarotene	BRCA_Primary	-1.10752	1109
GSE70138	ZM-447439	BRCA_Primary	-1.11673	1110
GSE70138	etofenamate	BRCA_Primary	-1.11693	1111
GSE70138	gestrinone	BRCA_Primary	-1.12235	1112
GSE70138	BTS-54505	BRCA_Primary	-1.12746	1113
GSE70138	GSK-461364	BRCA_Primary	-1.12889	1114
GSE70138	saxagliptin	BRCA_Primary	-1.13947	1115
GSE70138	penciclovir	BRCA_Primary	-1.14154	1116
GSE70138	nikethamide	BRCA_Primary	-1.14363	1117
GSE70138	phensuximide	BRCA_Primary	-1.14428	1118
GSE70138	indole-3-carbinol	BRCA_Primary	-1.16027	1119
GSE70138	seocalcitol	BRCA_Primary	-1.16038	1120
GSE70138	levofloxacin	BRCA_Primary	-1.16466	1121
GSE70138	SR-27897	BRCA_Primary	-1.17162	1122
GSE70138	danegaptide	BRCA_Primary	-1.17313	1123
GSE70138	everolimus	BRCA_Primary	-1.1778	1124
GSE70138	adenosine	BRCA_Primary	-1.18718	1125
GSE70138	GSK-3-inhibitor-II	BRCA_Primary	-1.18859	1126
GSE70138	AZD-1208	BRCA_Primary	-1.19267	1127
GSE70138	ellagic-acid	BRCA_Primary	-1.20053	1128
GSE70138	SU-11274	BRCA_Primary	-1.20255	1129
GSE70138	picolinic-acid	BRCA_Primary	-1.20264	1130
GSE70138	cisapride	BRCA_Primary	-1.20496	1131
GSE70138	pimozide	BRCA_Primary	-1.21169	1132
GSE70138	mepazine	BRCA_Primary	-1.21443	1133
GSE70138	sotalol	BRCA_Primary	-1.21964	1134
GSE70138	zebularine	BRCA_Primary	-1.22267	1135
GSE70138	lenvatinib	BRCA_Primary	-1.22728	1136
GSE70138	doxycycline	BRCA_Primary	-1.23404	1137
GSE70138	triamcinolone-acetonide	BRCA_Primary	-1.23762	1138
GSE70138	PF-562271	BRCA_Primary	-1.24409	1139
GSE70138	pritelivir	BRCA_Primary	-1.26113	1140
GSE70138	mercaptopurine	BRCA_Primary	-1.26269	1141
GSE70138	YM-201636	BRCA_Primary	-1.26667	1142
GSE70138	tagatose	BRCA_Primary	-1.26832	1143
GSE70138	pinaverium	BRCA_Primary	-1.27662	1144
GSE70138	firategrast	BRCA_Primary	-1.27864	1145
GSE70138	pentobarbital	BRCA_Primary	-1.28021	1146
GSE70138	HMN-214	BRCA_Primary	-1.28047	1147
GSE70138	rizatriptan	BRCA_Primary	-1.2893	1148
GSE70138	lobenzarit	BRCA_Primary	-1.29119	1149
GSE70138	ataluren	BRCA_Primary	-1.30128	1150
GSE70138	minoxidil	BRCA_Primary	-1.3095	1151
GSE70138	birinapant	BRCA_Primary	-1.31312	1152
GSE70138	VTP-27999	BRCA_Primary	-1.31486	1153
GSE70138	stavudine	BRCA_Primary	-1.32336	1154
GSE70138	lacosamide	BRCA_Primary	-1.33655	1155
GSE70138	AZ-628	BRCA_Primary	-1.34132	1156
GSE70138	levcromakalim	BRCA_Primary	-1.34829	1157
GSE70138	PSI-7976	BRCA_Primary	-1.34919	1158
GSE70138	brexpiprazole	BRCA_Primary	-1.35332	1159
GSE70138	diphenidol	BRCA_Primary	-1.3674	1160
GSE70138	PF-02545920	BRCA_Primary	-1.37393	1161
GSE70138	favipiravir	BRCA_Primary	-1.3764	1162
GSE70138	ozagrel	BRCA_Primary	-1.37932	1163
GSE70138	atipamezole	BRCA_Primary	-1.38056	1164
GSE70138	diazepam	BRCA_Primary	-1.39094	1165
GSE70138	JNK-IN-5A	BRCA_Primary	-1.3995	1166
GSE70138	odanacatib	BRCA_Primary	-1.40157	1167
GSE70138	pindolol	BRCA_Primary	-1.4026	1168
GSE70138	sertindole	BRCA_Primary	-1.40542	1169
GSE70138	febuxostat	BRCA_Primary	-1.40638	1170
GSE70138	sulpiride	BRCA_Primary	-1.41037	1171
GSE70138	paclitaxel	BRCA_Primary	-1.41191	1172
GSE70138	AS-601245	BRCA_Primary	-1.42431	1173
GSE70138	pregnenolone	BRCA_Primary	-1.42872	1174
GSE70138	UNC-0638	BRCA_Primary	-1.4297	1175
GSE70138	tie2-kinase-inhibitor	BRCA_Primary	-1.4327	1176
GSE70138	L-citrulline	BRCA_Primary	-1.43364	1177
GSE70138	fluphenazine	BRCA_Primary	-1.43543	1178
GSE70138	chenodiol	BRCA_Primary	-1.43721	1179
GSE70138	lumacaftor	BRCA_Primary	-1.43996	1180
GSE70138	erythromycin-ethylsuccinate	BRCA_Primary	-1.44144	1181
GSE70138	halcinonide	BRCA_Primary	-1.44157	1182
GSE70138	GSK-429286A	BRCA_Primary	-1.44217	1183
GSE70138	rabeprazole	BRCA_Primary	-1.44238	1184
GSE70138	oxymetazoline	BRCA_Primary	-1.44511	1185
GSE70138	amiodarone	BRCA_Primary	-1.44853	1186
GSE70138	altrenogest	BRCA_Primary	-1.45031	1187
GSE70138	nicardipine	BRCA_Primary	-1.45107	1188
GSE70138	XMD-1499	BRCA_Primary	-1.45271	1189
GSE70138	SAR-245408	BRCA_Primary	-1.45803	1190
GSE70138	MF-101	BRCA_Primary	-1.45827	1191
GSE70138	oglemilast	BRCA_Primary	-1.47107	1192
GSE70138	irsogladine	BRCA_Primary	-1.48366	1193
GSE70138	PK-11195	BRCA_Primary	-1.486	1194
GSE70138	dexniguldipine	BRCA_Primary	-1.49094	1195
GSE70138	bifonazole	BRCA_Primary	-1.4973	1196
GSE70138	tyrphostin-AG-1478	BRCA_Primary	-1.49821	1197
GSE70138	pantoprazole	BRCA_Primary	-1.4994	1198
GSE70138	XMD-892	BRCA_Primary	-1.50222	1199
GSE70138	CHIR-99021	BRCA_Primary	-1.50723	1200
GSE70138	melatonin	BRCA_Primary	-1.52217	1201
GSE70138	VX-661	BRCA_Primary	-1.52231	1202
GSE70138	ifosfamide	BRCA_Primary	-1.53033	1203
GSE70138	linagliptin	BRCA_Primary	-1.53736	1204
GSE70138	gatifloxacin	BRCA_Primary	-1.54698	1205
GSE70138	CYT387	BRCA_Primary	-1.55154	1206
GSE70138	semaxanib	BRCA_Primary	-1.55312	1207
GSE70138	fenobam	BRCA_Primary	-1.55839	1208
GSE70138	mianserin	BRCA_Primary	-1.5611	1209
GSE70138	ibutilide	BRCA_Primary	-1.5667	1210
GSE70138	KIN001-242	BRCA_Primary	-1.57319	1211
GSE70138	ramelteon	BRCA_Primary	-1.57861	1212
GSE70138	eperezolid	BRCA_Primary	-1.58028	1213
GSE70138	MK-5108	BRCA_Primary	-1.58739	1214
GSE70138	I-BET-151	BRCA_Primary	-1.59728	1215
GSE70138	pralatrexate	BRCA_Primary	-1.59845	1216
GSE70138	glasdegib	BRCA_Primary	-1.60099	1217
GSE70138	droperidol	BRCA_Primary	-1.60246	1218
GSE70138	lorcaserin	BRCA_Primary	-1.60339	1219
GSE70138	enalapril	BRCA_Primary	-1.60485	1220
GSE70138	aripiprazole	BRCA_Primary	-1.61683	1221
GSE70138	aurora-a-inhibitor-i	BRCA_Primary	-1.6265	1222
GSE70138	lasalocid	BRCA_Primary	-1.63058	1223
GSE70138	VE-821	BRCA_Primary	-1.63603	1224
GSE70138	roquinimex	BRCA_Primary	-1.63702	1225
GSE70138	gimeracil	BRCA_Primary	-1.64417	1226
GSE70138	AGI-6780	BRCA_Primary	-1.66382	1227
GSE70138	volasertib	BRCA_Primary	-1.67131	1228
GSE70138	AS-605240	BRCA_Primary	-1.67855	1229
GSE70138	dextromethorphan	BRCA_Primary	-1.68396	1230
GSE70138	MG-132	BRCA_Primary	-1.68661	1231
GSE70138	levalbuterol	BRCA_Primary	-1.69058	1232
GSE70138	secnidazole	BRCA_Primary	-1.71194	1233
GSE70138	mifobate	BRCA_Primary	-1.72141	1234
GSE70138	taranabant	BRCA_Primary	-1.73394	1235
GSE70138	tebipenem	BRCA_Primary	-1.7423	1236
GSE70138	meloxicam	BRCA_Primary	-1.74859	1237
GSE70138	preladenant	BRCA_Primary	-1.76126	1238
GSE70138	vinpocetine	BRCA_Primary	-1.76631	1239
GSE70138	atomoxetine	BRCA_Primary	-1.77372	1240
GSE70138	daunorubicin	BRCA_Primary	-1.77509	1241
GSE70138	ZK-93426	BRCA_Primary	-1.77765	1242
GSE70138	indinavir	BRCA_Primary	-1.78511	1243
GSE70138	cimetidine	BRCA_Primary	-1.78528	1244
GSE70138	SB-525334	BRCA_Primary	-1.79593	1245
GSE70138	oxybuprocaine	BRCA_Primary	-1.80029	1246
GSE70138	SNX-2112	BRCA_Primary	-1.81187	1247
GSE70138	penitrem-a	BRCA_Primary	-1.82016	1248
GSE70138	TIC10	BRCA_Primary	-1.82408	1249
GSE70138	2',5'-dideoxyadenosine	BRCA_Primary	-1.82536	1250
GSE70138	etofylline-clofibrate	BRCA_Primary	-1.82709	1251
GSE70138	dabigatran-etexilate	BRCA_Primary	-1.83631	1252
GSE70138	fostamatinib	BRCA_Primary	-1.83653	1253
GSE70138	digoxin	BRCA_Primary	-1.83691	1254
GSE70138	indobufen	BRCA_Primary	-1.83985	1255
GSE70138	macitentan	BRCA_Primary	-1.84013	1256
GSE70138	amsacrine	BRCA_Primary	-1.84094	1257
GSE70138	L-655240	BRCA_Primary	-1.8476	1258
GSE70138	PKI-179	BRCA_Primary	-1.85269	1259
GSE70138	cefotetan	BRCA_Primary	-1.86133	1260
GSE70138	GSK-1292263	BRCA_Primary	-1.86213	1261
GSE70138	AZD-1981	BRCA_Primary	-1.86317	1262
GSE70138	GDC-0879	BRCA_Primary	-1.86412	1263
GSE70138	RG-2833	BRCA_Primary	-1.86432	1264
GSE70138	phenprocoumon	BRCA_Primary	-1.8658	1265
GSE70138	dolasetron	BRCA_Primary	-1.87233	1266
GSE70138	NF-449	BRCA_Primary	-1.87751	1267
GSE70138	UNC-1215	BRCA_Primary	-1.89176	1268
GSE70138	zidovudine	BRCA_Primary	-1.9074	1269
GSE70138	butoconazole	BRCA_Primary	-1.90933	1270
GSE70138	zileuton	BRCA_Primary	-1.91477	1271
GSE70138	ganaxolone	BRCA_Primary	-1.92524	1272
GSE70138	podophyllotoxin	BRCA_Primary	-1.94071	1273
GSE70138	epigallocatechin-gallate-(-)	BRCA_Primary	-1.94802	1274
GSE70138	estramustine-phosphate	BRCA_Primary	-1.95693	1275
GSE70138	licochalcone-a	BRCA_Primary	-1.95964	1276
GSE70138	lacidipine	BRCA_Primary	-1.96648	1277
GSE70138	danazol	BRCA_Primary	-1.96879	1278
GSE70138	formoterol	BRCA_Primary	-1.97933	1279
GSE70138	GSK-J2	BRCA_Primary	-1.97999	1280
GSE70138	rimcazole	BRCA_Primary	-1.99938	1281
GSE70138	PLX-4720	BRCA_Primary	-2.00258	1282
GSE70138	SGI-1776	BRCA_Primary	-2.0041	1283
GSE70138	voglibose	BRCA_Primary	-2.01004	1284
GSE70138	THZ-2-98-01	BRCA_Primary	-2.01117	1285
GSE70138	AMG-232	BRCA_Primary	-2.01323	1286
GSE70138	nemonapride	BRCA_Primary	-2.01438	1287
GSE70138	perindopril	BRCA_Primary	-2.0225	1288
GSE70138	AMG-837	BRCA_Primary	-2.02772	1289
GSE70138	forskolin	BRCA_Primary	-2.02961	1290
GSE70138	hydroxyurea	BRCA_Primary	-2.03981	1291
GSE70138	zolpidem	BRCA_Primary	-2.0504	1292
GSE70138	luteolin	BRCA_Primary	-2.0534	1293
GSE70138	etizolam	BRCA_Primary	-2.0556	1294
GSE70138	nitrendipine	BRCA_Primary	-2.0611	1295
GSE70138	guanethidine	BRCA_Primary	-2.0621	1296
GSE70138	PD-123319	BRCA_Primary	-2.06223	1297
GSE70138	ponatinib	BRCA_Primary	-2.06304	1298
GSE70138	pimecrolimus	BRCA_Primary	-2.06413	1299
GSE70138	REV-5901	BRCA_Primary	-2.06498	1300
GSE70138	CT-7758	BRCA_Primary	-2.07428	1301
GSE70138	glimepiride	BRCA_Primary	-2.07676	1302
GSE70138	AZD-1480	BRCA_Primary	-2.07931	1303
GSE70138	swainsonine	BRCA_Primary	-2.08685	1304
GSE70138	pinitol	BRCA_Primary	-2.09148	1305
GSE70138	cianidanol	BRCA_Primary	-2.09149	1306
GSE70138	ranolazine	BRCA_Primary	-2.09656	1307
GSE70138	metixene	BRCA_Primary	-2.11974	1308
GSE70138	resminostat	BRCA_Primary	-2.14404	1309
GSE70138	trazodone	BRCA_Primary	-2.15997	1310
GSE70138	TAK-733	BRCA_Primary	-2.16848	1311
GSE70138	rifaximin	BRCA_Primary	-2.16867	1312
GSE70138	mozavaptan	BRCA_Primary	-2.17954	1313
GSE70138	KIN001-270	BRCA_Primary	-2.1796	1314
GSE70138	siguazodan	BRCA_Primary	-2.18242	1315
GSE70138	gaboxadol	BRCA_Primary	-2.18917	1316
GSE70138	telatinib	BRCA_Primary	-2.19327	1317
GSE70138	fasudil	BRCA_Primary	-2.19348	1318
GSE70138	emtricitabine	BRCA_Primary	-2.19502	1319
GSE70138	ASC-J9	BRCA_Primary	-2.2016	1320
GSE70138	sacubitril	BRCA_Primary	-2.20844	1321
GSE70138	isosorbide-mononitrate	BRCA_Primary	-2.21435	1322
GSE70138	TG-101348	BRCA_Primary	-2.21437	1323
GSE70138	CTB	BRCA_Primary	-2.21866	1324
GSE70138	ABT-737	BRCA_Primary	-2.22948	1325
GSE70138	fenoterol	BRCA_Primary	-2.23591	1326
GSE70138	MK-8245	BRCA_Primary	-2.24322	1327
GSE70138	delanzomib	BRCA_Primary	-2.24341	1328
GSE70138	racecadotril	BRCA_Primary	-2.25858	1329
GSE70138	AGP-103	BRCA_Primary	-2.26576	1330
GSE70138	roscovitine	BRCA_Primary	-2.26701	1331
GSE70138	canagliflozin	BRCA_Primary	-2.26906	1332
GSE70138	fomocaine	BRCA_Primary	-2.27117	1333
GSE70138	medrysone	BRCA_Primary	-2.28114	1334
GSE70138	estramustine	BRCA_Primary	-2.28205	1335
GSE70138	mibampator	BRCA_Primary	-2.28419	1336
GSE70138	tegobuvir	BRCA_Primary	-2.29281	1337
GSE70138	bisindolylmaleimide	BRCA_Primary	-2.30358	1338
GSE70138	SU-11652	BRCA_Primary	-2.30405	1339
GSE70138	norfloxacin	BRCA_Primary	-2.31164	1340
GSE70138	clenbuterol	BRCA_Primary	-2.31825	1341
GSE70138	torcitabine	BRCA_Primary	-2.32193	1342
GSE70138	ASA-404	BRCA_Primary	-2.33557	1343
GSE70138	anecortave-acetate	BRCA_Primary	-2.34684	1344
GSE70138	timolol	BRCA_Primary	-2.35123	1345
GSE70138	indibulin	BRCA_Primary	-2.35248	1346
GSE70138	tipranavir	BRCA_Primary	-2.37462	1347
GSE70138	KW-2478	BRCA_Primary	-2.39274	1348
GSE70138	moracizine	BRCA_Primary	-2.39314	1349
GSE70138	CC-401	BRCA_Primary	-2.39449	1350
GSE70138	valdecoxib	BRCA_Primary	-2.395	1351
GSE70138	urea	BRCA_Primary	-2.4145	1352
GSE70138	OSI-930	BRCA_Primary	-2.42601	1353
GSE70138	apafant	BRCA_Primary	-2.44585	1354
GSE70138	vincamine	BRCA_Primary	-2.44875	1355
GSE70138	palomid-529	BRCA_Primary	-2.44969	1356
GSE70138	3,3'-diindolylmethane	BRCA_Primary	-2.45224	1357
GSE70138	anandamide	BRCA_Primary	-2.45339	1358
GSE70138	gemcitabine	BRCA_Primary	-2.46297	1359
GSE70138	torasemide	BRCA_Primary	-2.46584	1360
GSE70138	licarbazepine	BRCA_Primary	-2.47688	1361
GSE70138	D-4476	BRCA_Primary	-2.48445	1362
GSE70138	closantel	BRCA_Primary	-2.48469	1363
GSE70138	loperamide	BRCA_Primary	-2.48843	1364
GSE70138	lurasidone	BRCA_Primary	-2.49605	1365
GSE70138	NVP-BHG712	BRCA_Primary	-2.5018	1366
GSE70138	acebutolol	BRCA_Primary	-2.50356	1367
GSE70138	ripasudil	BRCA_Primary	-2.50398	1368
GSE70138	efatutazone	BRCA_Primary	-2.51124	1369
GSE70138	EMD-1214063	BRCA_Primary	-2.51458	1370
GSE70138	zardaverine	BRCA_Primary	-2.5172	1371
GSE70138	fadrozole	BRCA_Primary	-2.52345	1372
GSE70138	carfilzomib	BRCA_Primary	-2.52941	1373
GSE70138	pimavanserin	BRCA_Primary	-2.53443	1374
GSE70138	XMD-1150	BRCA_Primary	-2.53552	1375
GSE70138	fusidic-acid	BRCA_Primary	-2.53664	1376
GSE70138	RU-58841	BRCA_Primary	-2.53988	1377
GSE70138	ondansetron	BRCA_Primary	-2.54168	1378
GSE70138	OCO-1112	BRCA_Primary	-2.57139	1379
GSE70138	AT-9283	BRCA_Primary	-2.57275	1380
GSE70138	ENMD-2076	BRCA_Primary	-2.58055	1381
GSE70138	nateglinide	BRCA_Primary	-2.58093	1382
GSE70138	CX-4945	BRCA_Primary	-2.58687	1383
GSE70138	tosedostat	BRCA_Primary	-2.59296	1384
GSE70138	lacitol	BRCA_Primary	-2.59678	1385
GSE70138	pitavastatin	BRCA_Primary	-2.60729	1386
GSE70138	nutlin-3	BRCA_Primary	-2.61225	1387
GSE70138	AT7867	BRCA_Primary	-2.62542	1388
GSE70138	YM-155	BRCA_Primary	-2.62738	1389
GSE70138	ursodiol	BRCA_Primary	-2.62758	1390
GSE70138	terbinafine	BRCA_Primary	-2.63213	1391
GSE70138	triamterene	BRCA_Primary	-2.63513	1392
GSE70138	capsaicin	BRCA_Primary	-2.64486	1393
GSE70138	oseltamivir-carboxylate	BRCA_Primary	-2.66075	1394
GSE70138	rimexolone	BRCA_Primary	-2.6635	1395
GSE70138	LY-215490	BRCA_Primary	-2.6635	1396
GSE70138	dapivirine	BRCA_Primary	-2.68115	1397
GSE70138	zosuquidar	BRCA_Primary	-2.68685	1398
GSE70138	troglitazone	BRCA_Primary	-2.69569	1399
GSE70138	betahistine	BRCA_Primary	-2.69675	1400
GSE70138	lorglumide	BRCA_Primary	-2.6972	1401
GSE70138	tizanidine	BRCA_Primary	-2.71738	1402
GSE70138	benzylpenicillin	BRCA_Primary	-2.73777	1403
GSE70138	glipizide	BRCA_Primary	-2.73937	1404
GSE70138	ulipristal	BRCA_Primary	-2.73997	1405
GSE70138	talnetant	BRCA_Primary	-2.76054	1406
GSE70138	nefazodone	BRCA_Primary	-2.76724	1407
GSE70138	bupropion	BRCA_Primary	-2.77445	1408
GSE70138	camicinal	BRCA_Primary	-2.7821	1409
GSE70138	voriconazole	BRCA_Primary	-2.82074	1410
GSE70138	ampalex	BRCA_Primary	-2.82132	1411
GSE70138	theobromine	BRCA_Primary	-2.82402	1412
GSE70138	josamycin	BRCA_Primary	-2.82484	1413
GSE70138	dolutegravir	BRCA_Primary	-2.83126	1414
GSE70138	piperidolate	BRCA_Primary	-2.83146	1415
GSE70138	PRX-08066	BRCA_Primary	-2.83392	1416
GSE70138	ZK-811752	BRCA_Primary	-2.85334	1417
GSE70138	atenolol-(+/-)	BRCA_Primary	-2.8617	1418
GSE70138	afloqualone	BRCA_Primary	-2.86495	1419
GSE70138	nortriptyline	BRCA_Primary	-2.86566	1420
GSE70138	budipine	BRCA_Primary	-2.87648	1421
GSE70138	famciclovir	BRCA_Primary	-2.87944	1422
GSE70138	hypericin	BRCA_Primary	-2.88122	1423
GSE70138	mephentermine	BRCA_Primary	-2.8853	1424
GSE70138	apremilast	BRCA_Primary	-2.8885	1425
GSE70138	A-769662	BRCA_Primary	-2.89355	1426
GSE70138	curcumin	BRCA_Primary	-2.89829	1427
GSE70138	cladribine	BRCA_Primary	-2.90078	1428
GSE70138	cinoxacin	BRCA_Primary	-2.91095	1429
GSE70138	O6-benzylguanine	BRCA_Primary	-2.9118	1430
GSE70138	buspirone	BRCA_Primary	-2.91229	1431
GSE70138	clomethiazole	BRCA_Primary	-2.91416	1432
GSE70138	orphenadrine	BRCA_Primary	-2.91951	1433
GSE70138	N6022	BRCA_Primary	-2.92287	1434
GSE70138	methylnaltrexone	BRCA_Primary	-2.92654	1435
GSE70138	pterostilbene	BRCA_Primary	-2.92992	1436
GSE70138	triamcinolone	BRCA_Primary	-2.93586	1437
GSE70138	acivicin	BRCA_Primary	-2.93624	1438
GSE70138	tandutinib	BRCA_Primary	-2.9471	1439
GSE70138	glycopyrrolate	BRCA_Primary	-2.96395	1440
GSE70138	granisetron	BRCA_Primary	-2.96761	1441
GSE70138	CGP-12177	BRCA_Primary	-2.97964	1442
GSE70138	ST-1859	BRCA_Primary	-2.98671	1443
GSE70138	CGK-733	BRCA_Primary	-2.99039	1444
GSE70138	carglumic-acid	BRCA_Primary	-2.99878	1445
GSE70138	daminozide	BRCA_Primary	-3.00217	1446
GSE70138	etravirine	BRCA_Primary	-3.00741	1447
GSE70138	safingol	BRCA_Primary	-3.01969	1448
GSE70138	moxisylyte	BRCA_Primary	-3.02497	1449
GSE70138	calcitriol	BRCA_Primary	-3.03028	1450
GSE70138	sulfadoxine	BRCA_Primary	-3.04742	1451
GSE70138	desmopressin-acetate	BRCA_Primary	-3.07374	1452
GSE70138	siramesine	BRCA_Primary	-3.07573	1453
GSE70138	thiomersal	BRCA_Primary	-3.07712	1454
GSE70138	oxatomide	BRCA_Primary	-3.07779	1455
GSE70138	medetomidine	BRCA_Primary	-3.0797	1456
GSE70138	IB-MECA	BRCA_Primary	-3.09033	1457
GSE70138	chlorpropamide	BRCA_Primary	-3.0945	1458
GSE70138	trimebutine	BRCA_Primary	-3.09474	1459
GSE70138	eptifibatide	BRCA_Primary	-3.09591	1460
GSE70138	GSK-923295	BRCA_Primary	-3.11155	1461
GSE70138	estrone	BRCA_Primary	-3.11737	1462
GSE70138	tecastemizole	BRCA_Primary	-3.12264	1463
GSE70138	nafamostat	BRCA_Primary	-3.13795	1464
GSE70138	honokiol	BRCA_Primary	-3.14282	1465
GSE70138	cholic-acid	BRCA_Primary	-3.14421	1466
GSE70138	estradiol	BRCA_Primary	-3.14631	1467
GSE70138	rosuvastatin	BRCA_Primary	-3.15863	1468
GSE70138	paricalcitol	BRCA_Primary	-3.16329	1469
GSE70138	bendamustine	BRCA_Primary	-3.1656	1470
GSE70138	diflunisal	BRCA_Primary	-3.1762	1471
GSE70138	gemifloxacin	BRCA_Primary	-3.18099	1472
GSE70138	clemizole	BRCA_Primary	-3.18663	1473
GSE70138	duloxetine	BRCA_Primary	-3.19422	1474
GSE70138	benzbromarone	BRCA_Primary	-3.20818	1475
GSE70138	mestinon	BRCA_Primary	-3.20999	1476
GSE70138	miglustat	BRCA_Primary	-3.2102	1477
GSE70138	LY-2801653	BRCA_Primary	-3.21083	1478
GSE70138	nesbuvir	BRCA_Primary	-3.21134	1479
GSE70138	losartan	BRCA_Primary	-3.21328	1480
GSE70138	palonosetron	BRCA_Primary	-3.21413	1481
GSE70138	cytarabine	BRCA_Primary	-3.22283	1482
GSE70138	griseofulvin	BRCA_Primary	-3.22499	1483
GSE70138	laropiprant	BRCA_Primary	-3.23361	1484
GSE70138	ftorafur	BRCA_Primary	-3.23712	1485
GSE70138	colforsin-daproate	BRCA_Primary	-3.24974	1486
GSE70138	SGX523	BRCA_Primary	-3.25669	1487
GSE70138	aminoguanidine	BRCA_Primary	-3.26714	1488
GSE70138	temoporfin	BRCA_Primary	-3.27435	1489
GSE70138	AZD-8931	BRCA_Primary	-3.28706	1490
GSE70138	risperidone	BRCA_Primary	-3.29058	1491
GSE70138	LY-2228820	BRCA_Primary	-3.2936	1492
GSE70138	Y-27632	BRCA_Primary	-3.29565	1493
GSE70138	temozolomide	BRCA_Primary	-3.31122	1494
GSE70138	hydrocortisone	BRCA_Primary	-3.3158	1495
GSE70138	AMG-517	BRCA_Primary	-3.31655	1496
GSE70138	rutin	BRCA_Primary	-3.31766	1497
GSE70138	olanzapine	BRCA_Primary	-3.32333	1498
GSE70138	lidamidine	BRCA_Primary	-3.32607	1499
GSE70138	castanospermine	BRCA_Primary	-3.32729	1500
GSE70138	ethinyl-estradiol	BRCA_Primary	-3.35616	1501
GSE70138	darunavir	BRCA_Primary	-3.36714	1502
GSE70138	cyclobenzaprine	BRCA_Primary	-3.37508	1503
GSE70138	tivozanib	BRCA_Primary	-3.38328	1504
GSE70138	tolnaftate	BRCA_Primary	-3.38522	1505
GSE70138	FR-180204	BRCA_Primary	-3.38529	1506
GSE70138	dofequidar	BRCA_Primary	-3.39544	1507
GSE70138	theophylline	BRCA_Primary	-3.40318	1508
GSE70138	tioconazole	BRCA_Primary	-3.41729	1509
GSE70138	isoniazid	BRCA_Primary	-3.42776	1510
GSE70138	dolastatin-10	BRCA_Primary	-3.43068	1511
GSE70138	medroxyprogesterone-acetate	BRCA_Primary	-3.43442	1512
GSE70138	BIBX-1382	BRCA_Primary	-3.43677	1513
GSE70138	bortezomib	BRCA_Primary	-3.44082	1514
GSE70138	MK-3207	BRCA_Primary	-3.45863	1515
GSE70138	emedastine	BRCA_Primary	-3.47709	1516
GSE70138	BMS-299897	BRCA_Primary	-3.48441	1517
GSE70138	meclofenamic-acid	BRCA_Primary	-3.49214	1518
GSE70138	SB-743921	BRCA_Primary	-3.49723	1519
GSE70138	adapalene	BRCA_Primary	-3.50008	1520
GSE70138	tiagabine	BRCA_Primary	-3.51678	1521
GSE70138	reboxetine	BRCA_Primary	-3.5269	1522
GSE70138	tasisulam	BRCA_Primary	-3.5276	1523
GSE70138	SB-756050	BRCA_Primary	-3.5293	1524
GSE70138	pranlukast	BRCA_Primary	-3.53514	1525
GSE70138	acipimox	BRCA_Primary	-3.54036	1526
GSE70138	CNQX	BRCA_Primary	-3.55201	1527
GSE70138	IOX2	BRCA_Primary	-3.55763	1528
GSE70138	cevimeline	BRCA_Primary	-3.56495	1529
GSE70138	rigosertib	BRCA_Primary	-3.57816	1530
GSE70138	dexfenfluramine	BRCA_Primary	-3.58285	1531
GSE70138	bemegride	BRCA_Primary	-3.58285	1532
GSE70138	acyclovir	BRCA_Primary	-3.58917	1533
GSE70138	darapladib	BRCA_Primary	-3.60062	1534
GSE70138	amlexanox	BRCA_Primary	-3.62005	1535
GSE70138	nicotinamide	BRCA_Primary	-3.62352	1536
GSE70138	prednisone	BRCA_Primary	-3.65032	1537
GSE70138	NXY-059	BRCA_Primary	-3.65184	1538
GSE70138	sufentanil	BRCA_Primary	-3.67203	1539
GSE70138	ivacaftor	BRCA_Primary	-3.67272	1540
GSE70138	fluorometholone	BRCA_Primary	-3.68739	1541
GSE70138	penicillin-v-potassium	BRCA_Primary	-3.69844	1542
GSE70138	ticagrelor	BRCA_Primary	-3.72297	1543
GSE70138	bendroflumethiazide	BRCA_Primary	-3.72677	1544
GSE70138	mizolastine	BRCA_Primary	-3.74045	1545
GSE70138	ketotifen	BRCA_Primary	-3.7509	1546
GSE70138	riluzole	BRCA_Primary	-3.75433	1547
GSE70138	fluticasone-propionate	BRCA_Primary	-3.75591	1548
GSE70138	clonazepam	BRCA_Primary	-3.76131	1549
GSE70138	ammonium-glycyrrhizinate	BRCA_Primary	-3.77427	1550
GSE70138	chlorambucil	BRCA_Primary	-3.77954	1551
GSE70138	CB-10-277-(free-acid)	BRCA_Primary	-3.80609	1552
GSE70138	clotrimazole	BRCA_Primary	-3.81044	1553
GSE70138	norethindrone	BRCA_Primary	-3.81987	1554
GSE70138	AVN-944	BRCA_Primary	-3.82057	1555
GSE70138	acifran	BRCA_Primary	-3.8321	1556
GSE70138	Z160	BRCA_Primary	-3.83386	1557
GSE70138	buflomedil	BRCA_Primary	-3.83993	1558
GSE70138	tetrabenazine	BRCA_Primary	-3.84058	1559
GSE70138	carbenoxolone	BRCA_Primary	-3.84661	1560
GSE70138	fludroxycortide	BRCA_Primary	-3.88174	1561
GSE70138	cpi-169	BRCA_Primary	-3.89882	1562
GSE70138	LY-2811376	BRCA_Primary	-3.90835	1563
GSE70138	ixabepilone	BRCA_Primary	-3.91078	1564
GSE70138	anacardic-acid	BRCA_Primary	-3.92353	1565
GSE70138	deferiprone	BRCA_Primary	-3.92635	1566
GSE70138	mericitabine	BRCA_Primary	-3.93008	1567
GSE70138	tranilast	BRCA_Primary	-3.94044	1568
GSE70138	linopirdine	BRCA_Primary	-3.94098	1569
GSE70138	doxofylline	BRCA_Primary	-3.9414	1570
GSE70138	elacridar	BRCA_Primary	-3.94842	1571
GSE70138	chlorphenamine	BRCA_Primary	-3.9729	1572
GSE70138	miltefosine	BRCA_Primary	-3.98172	1573
GSE70138	vinburnine	BRCA_Primary	-3.98843	1574
GSE70138	methiopril	BRCA_Primary	-3.99086	1575
GSE70138	AZD-5363	BRCA_Primary	-3.99206	1576
GSE70138	acetazolamide	BRCA_Primary	-3.99636	1577
GSE70138	acecainide	BRCA_Primary	-3.99747	1578
GSE70138	A-66	BRCA_Primary	-4.00517	1579
GSE70138	paracetamol	BRCA_Primary	-4.02141	1580
GSE70138	darifenacin	BRCA_Primary	-4.02571	1581
GSE70138	clozapine	BRCA_Primary	-4.03424	1582
GSE70138	cefepime	BRCA_Primary	-4.07415	1583
GSE70138	bitopertin	BRCA_Primary	-4.09714	1584
GSE70138	amlodipine	BRCA_Primary	-4.11216	1585
GSE70138	asymmetrical-dimethylarginine	BRCA_Primary	-4.11317	1586
GSE70138	climbazole	BRCA_Primary	-4.11661	1587
GSE70138	LGX-818	BRCA_Primary	-4.1233	1588
GSE70138	AGI-5198	BRCA_Primary	-4.13944	1589
GSE70138	cinaciguat	BRCA_Primary	-4.15027	1590
GSE70138	UNC-0321	BRCA_Primary	-4.17385	1591
GSE70138	ARP-101	BRCA_Primary	-4.18201	1592
GSE70138	baicalin	BRCA_Primary	-4.18775	1593
GSE70138	diltiazem	BRCA_Primary	-4.1878	1594
GSE70138	ifenprodil	BRCA_Primary	-4.19007	1595
GSE70138	anagrelide	BRCA_Primary	-4.20521	1596
GSE70138	dipyridamole	BRCA_Primary	-4.20633	1597
GSE70138	BMS-599626	BRCA_Primary	-4.23695	1598
GSE70138	tiludronate	BRCA_Primary	-4.24539	1599
GSE70138	colchicine	BRCA_Primary	-4.25342	1600
GSE70138	withaferin-a	BRCA_Primary	-4.28899	1601
GSE70138	JW55	BRCA_Primary	-4.29317	1602
GSE70138	RS-127445	BRCA_Primary	-4.29767	1603
GSE70138	sildenafil	BRCA_Primary	-4.30507	1604
GSE70138	faropenem	BRCA_Primary	-4.31936	1605
GSE70138	VX-222	BRCA_Primary	-4.33375	1606
GSE70138	BMS-777607	BRCA_Primary	-4.33788	1607
GSE70138	entecavir	BRCA_Primary	-4.34106	1608
GSE70138	EMD-53998	BRCA_Primary	-4.37108	1609
GSE70138	atorvastatin	BRCA_Primary	-4.3729	1610
GSE70138	perampanel	BRCA_Primary	-4.39567	1611
GSE70138	VP-20629	BRCA_Primary	-4.42716	1612
GSE70138	CTS-1027	BRCA_Primary	-4.43502	1613
GSE70138	benzamil	BRCA_Primary	-4.43803	1614
GSE70138	dazoxiben	BRCA_Primary	-4.44143	1615
GSE70138	cyproheptadine	BRCA_Primary	-4.4451	1616
GSE70138	ginkgolide-b	BRCA_Primary	-4.46314	1617
GSE70138	clobetasol	BRCA_Primary	-4.48031	1618
GSE70138	perhexiline	BRCA_Primary	-4.50494	1619
GSE70138	orantinib	BRCA_Primary	-4.51572	1620
GSE70138	clofibrate	BRCA_Primary	-4.53783	1621
GSE70138	ZK-93423	BRCA_Primary	-4.544	1622
GSE70138	oxypurinol	BRCA_Primary	-4.5575	1623
GSE70138	busulfan	BRCA_Primary	-4.57716	1624
GSE70138	amtolmetin-guacil	BRCA_Primary	-4.57852	1625
GSE70138	lorazepam	BRCA_Primary	-4.58049	1626
GSE70138	5-aminolevulinic-acid	BRCA_Primary	-4.60902	1627
GSE70138	phenformin	BRCA_Primary	-4.60976	1628
GSE70138	vilazodone	BRCA_Primary	-4.667	1629
GSE70138	timonacic	BRCA_Primary	-4.69413	1630
GSE70138	procaine	BRCA_Primary	-4.69615	1631
GSE70138	praziquantel	BRCA_Primary	-4.74222	1632
GSE70138	ALX-5407	BRCA_Primary	-4.80851	1633
GSE70138	XMD11-85H	BRCA_Primary	-4.81698	1634
GSE70138	DU-728	BRCA_Primary	-4.83981	1635
GSE70138	KD-023	BRCA_Primary	-4.84854	1636
GSE70138	torcetrapib	BRCA_Primary	-4.85999	1637
GSE70138	epinephrine	BRCA_Primary	-4.86887	1638
GSE70138	armodafinil	BRCA_Primary	-4.88172	1639
GSE70138	taselisib	BRCA_Primary	-4.88962	1640
GSE70138	neostigmine	BRCA_Primary	-4.89105	1641
GSE70138	zaprinast	BRCA_Primary	-4.89677	1642
GSE70138	fluocinolone-acetonide	BRCA_Primary	-4.90563	1643
GSE70138	ramipril	BRCA_Primary	-4.94983	1644
GSE70138	lafutidine	BRCA_Primary	-4.95673	1645
GSE70138	fexofenadine	BRCA_Primary	-4.96635	1646
GSE70138	marimastat	BRCA_Primary	-4.98951	1647
GSE70138	apixaban	BRCA_Primary	-5.0005	1648
GSE70138	cabazitaxel	BRCA_Primary	-5.01826	1649
GSE70138	rilpivirine	BRCA_Primary	-5.03375	1650
GSE70138	protriptyline	BRCA_Primary	-5.03438	1651
GSE70138	nalbuphine	BRCA_Primary	-5.04169	1652
GSE70138	yohimbine	BRCA_Primary	-5.04556	1653
GSE70138	JQ1-(-)	BRCA_Primary	-5.04568	1654
GSE70138	scopolamine	BRCA_Primary	-5.04848	1655
GSE70138	mubritinib	BRCA_Primary	-5.05531	1656
GSE70138	efavirenz	BRCA_Primary	-5.07661	1657
GSE70138	combretastatin-A-4	BRCA_Primary	-5.10036	1658
GSE70138	SB-242235	BRCA_Primary	-5.10273	1659
GSE70138	linezolid	BRCA_Primary	-5.14148	1660
GSE70138	trifluoperazine	BRCA_Primary	-5.15576	1661
GSE70138	SR-2640	BRCA_Primary	-5.15858	1662
GSE70138	sertaconazole	BRCA_Primary	-5.18017	1663
GSE70138	dehydroepiandrosterone	BRCA_Primary	-5.19435	1664
GSE70138	amantadine	BRCA_Primary	-5.20946	1665
GSE70138	dopamine	BRCA_Primary	-5.22802	1666
GSE70138	progesterone	BRCA_Primary	-5.24652	1667
GSE70138	pazopanib	BRCA_Primary	-5.25376	1668
GSE70138	iguratimod	BRCA_Primary	-5.28455	1669
GSE70138	levonorgestrel	BRCA_Primary	-5.28456	1670
GSE70138	betrixaban	BRCA_Primary	-5.33904	1671
GSE70138	fenticonazole	BRCA_Primary	-5.37529	1672
GSE70138	tedizolid	BRCA_Primary	-5.41312	1673
GSE70138	guanadrel	BRCA_Primary	-5.41551	1674
GSE70138	atovaquone	BRCA_Primary	-5.42165	1675
GSE70138	fulvestrant	BRCA_Primary	-5.43241	1676
GSE70138	lersivirine	BRCA_Primary	-5.44172	1677
GSE70138	SR-33805	BRCA_Primary	-5.51356	1678
GSE70138	voxtalisib	BRCA_Primary	-5.51654	1679
GSE70138	MK-0812	BRCA_Primary	-5.53858	1680
GSE70138	niclosamide	BRCA_Primary	-5.53981	1681
GSE70138	bicalutamide	BRCA_Primary	-5.54578	1682
GSE70138	choline-alfoscerate	BRCA_Primary	-5.55771	1683
GSE70138	labetalol	BRCA_Primary	-5.56128	1684
GSE70138	etodolac	BRCA_Primary	-5.58507	1685
GSE70138	vernakalant	BRCA_Primary	-5.61746	1686
GSE70138	telbivudine	BRCA_Primary	-5.61829	1687
GSE70138	niguldipine	BRCA_Primary	-5.6322	1688
GSE70138	camostat-mesilate	BRCA_Primary	-5.67746	1689
GSE70138	econazole	BRCA_Primary	-5.68251	1690
GSE70138	cinnarizine	BRCA_Primary	-5.71605	1691
GSE70138	bisoprolol	BRCA_Primary	-5.71898	1692
GSE70138	oprozomib	BRCA_Primary	-5.74294	1693
GSE70138	KBG	BRCA_Primary	-5.76816	1694
GSE70138	GSK-2110183	BRCA_Primary	-5.7724	1695
GSE70138	selamectin	BRCA_Primary	-5.81849	1696
GSE70138	CC-930	BRCA_Primary	-5.83293	1697
GSE70138	tiapride	BRCA_Primary	-5.87728	1698
GSE70138	fosfomycin	BRCA_Primary	-5.9234	1699
GSE70138	fipronil	BRCA_Primary	-5.94369	1700
GSE70138	2-iminobiotin	BRCA_Primary	-5.95638	1701
GSE70138	sertraline	BRCA_Primary	-5.9841	1702
GSE70138	propafenone	BRCA_Primary	-5.99287	1703
GSE70138	blonanserin	BRCA_Primary	-6.05108	1704
GSE70138	malotilate	BRCA_Primary	-6.0563	1705
GSE70138	CYT-997	BRCA_Primary	-6.06419	1706
GSE70138	voreloxin	BRCA_Primary	-6.1016	1707
GSE70138	10-DEBC	BRCA_Primary	-6.1235	1708
GSE70138	methylprednisolone	BRCA_Primary	-6.16068	1709
GSE70138	eplerenone	BRCA_Primary	-6.19101	1710
GSE70138	CEP-32496	BRCA_Primary	-6.3052	1711
GSE70138	adarotene	BRCA_Primary	-6.31439	1712
GSE70138	PF-04691502	BRCA_Primary	-6.32693	1713
GSE70138	ivermectin	BRCA_Primary	-6.33912	1714
GSE70138	ixazomib-citrate	BRCA_Primary	-6.34012	1715
GSE70138	MLN-2480	BRCA_Primary	-6.35403	1716
GSE70138	isradipine	BRCA_Primary	-6.38082	1717
GSE70138	S-ruxolitinib	BRCA_Primary	-6.39489	1718
GSE70138	PF-04447943	BRCA_Primary	-6.4177	1719
GSE70138	lodoxamide	BRCA_Primary	-6.4185	1720
GSE70138	rilmenidine	BRCA_Primary	-6.45784	1721
GSE70138	amitifadine	BRCA_Primary	-6.48743	1722
GSE70138	primaquine	BRCA_Primary	-6.57456	1723
GSE70138	ursodeoxycholyltaurine	BRCA_Primary	-6.58436	1724
GSE70138	TTNPB	BRCA_Primary	-6.60813	1725
GSE70138	rufinamide	BRCA_Primary	-6.64537	1726
GSE70138	potassium-canrenoate	BRCA_Primary	-6.67585	1727
GSE70138	mefloquine	BRCA_Primary	-6.76747	1728
GSE70138	targinine	BRCA_Primary	-6.7903	1729
GSE70138	E-2012	BRCA_Primary	-6.82176	1730
GSE70138	taladegib	BRCA_Primary	-6.88477	1731
GSE70138	anidulafungin	BRCA_Primary	-6.90769	1732
GSE70138	sitagliptin	BRCA_Primary	-6.91292	1733
GSE70138	tolazamide	BRCA_Primary	-6.92518	1734
GSE70138	olprinone	BRCA_Primary	-7.09324	1735
GSE70138	STA-5326	BRCA_Primary	-7.30891	1736
GSE70138	levothyroxine	BRCA_Primary	-7.37885	1737
GSE70138	sodium-gualenate	BRCA_Primary	-7.40729	1738
GSE70138	cilomilast	BRCA_Primary	-7.45897	1739
GSE70138	nicergoline	BRCA_Primary	-7.51102	1740
GSE70138	resiquimod	BRCA_Primary	-7.58886	1741
GSE70138	eugenol	BRCA_Primary	-7.67647	1742
GSE70138	AMD-11070	BRCA_Primary	-7.82031	1743
GSE70138	R-428	BRCA_Primary	-7.91852	1744
GSE70138	milnacipran	BRCA_Primary	-8.25536	1745
GSE70138	BMY-14802	BRCA_Primary	-8.27703	1746
GSE70138	dazmegrel	BRCA_Primary	-8.30884	1747
GSE70138	diphenylpyraline	BRCA_Primary	-8.3825	1748
GSE70138	guanaben-acetate	BRCA_Primary	-8.48869	1749
GSE70138	EPZ-005687	BRCA_Primary	-8.56865	1750
GSE70138	CI-976	BRCA_Primary	-8.80726	1751
GSE70138	valsartan	BRCA_Primary	-8.9049	1752
GSE70138	saquinavir	BRCA_Primary	-8.98217	1753
GSE70138	alagebrium	BRCA_Primary	-9.00404	1754
GSE70138	metergoline	BRCA_Primary	-9.04875	1755
GSE70138	thioguanine	BRCA_Primary	-9.40604	1756
GSE70138	L-690330	BRCA_Primary	-10.6459	1757
GSE70138	SN-38	COAD_Primary	20.0472	1
GSE70138	epirubicin	COAD_Primary	17.3941	2
GSE70138	mitoxantrone	COAD_Primary	14.4384	3
GSE70138	aphidicolin	COAD_Primary	13.9251	4
GSE70138	dalfampridine	COAD_Primary	13.5999	5
GSE70138	doxorubicin	COAD_Primary	13.2208	6
GSE70138	camptothecin	COAD_Primary	13.1532	7
GSE70138	fdcyd	COAD_Primary	13.0072	8
GSE70138	daunorubicin	COAD_Primary	12.561	9
GSE70138	propafenone	COAD_Primary	12.065	10
GSE70138	exalamide	COAD_Primary	12.0021	11
GSE70138	PHA-848125	COAD_Primary	11.9139	12
GSE70138	UNC-0638	COAD_Primary	11.7948	13
GSE70138	GSK-2126458	COAD_Primary	11.7159	14
GSE70138	ASA-404	COAD_Primary	11.6325	15
GSE70138	fidarestat	COAD_Primary	11.6165	16
GSE70138	mitomycin-c	COAD_Primary	11.5521	17
GSE70138	tranylcypromine	COAD_Primary	10.8939	18
GSE70138	tazarotene	COAD_Primary	10.7464	19
GSE70138	naphazoline	COAD_Primary	10.6932	20
GSE70138	VE-821	COAD_Primary	10.6792	21
GSE70138	17-hydroxyprogesterone-caproate	COAD_Primary	10.6044	22
GSE70138	pyrimethamine	COAD_Primary	10.4853	23
GSE70138	LY-2886721	COAD_Primary	10.3928	24
GSE70138	genz-644282	COAD_Primary	10.3674	25
GSE70138	phorbol-myristate-acetate	COAD_Primary	10.3248	26
GSE70138	HG-5-113-01	COAD_Primary	10.304	27
GSE70138	chelerythrine	COAD_Primary	10.2794	28
GSE70138	ebselen	COAD_Primary	10.2468	29
GSE70138	clofarabine	COAD_Primary	10.2333	30
GSE70138	milacemide	COAD_Primary	10.1838	31
GSE70138	PLX-4720	COAD_Primary	10.0052	32
GSE70138	MK-8245	COAD_Primary	9.86613	33
GSE70138	Ro-4987655	COAD_Primary	9.81398	34
GSE70138	cladribine	COAD_Primary	9.78152	35
GSE70138	TAS-103	COAD_Primary	9.69686	36
GSE70138	WH-4-025	COAD_Primary	9.67313	37
GSE70138	efaproxiral	COAD_Primary	9.62342	38
GSE70138	TGX-221	COAD_Primary	9.46249	39
GSE70138	reserpine	COAD_Primary	9.44099	40
GSE70138	menadione	COAD_Primary	9.42148	41
GSE70138	TTNPB	COAD_Primary	9.29335	42
GSE70138	lupanine	COAD_Primary	9.14341	43
GSE70138	fluorouracil	COAD_Primary	9.12624	44
GSE70138	AMG-517	COAD_Primary	9.0498	45
GSE70138	gemcitabine	COAD_Primary	9.03835	46
GSE70138	zaprinast	COAD_Primary	9.03193	47
GSE70138	oxaprozin	COAD_Primary	9.01649	48
GSE70138	norethindrone	COAD_Primary	8.96104	49
GSE70138	GSK-690693	COAD_Primary	8.92869	50
GSE70138	trametinib	COAD_Primary	8.90639	51
GSE70138	acebutolol	COAD_Primary	8.90376	52
GSE70138	LY-2603618	COAD_Primary	8.81327	53
GSE70138	ingenol-mebutate	COAD_Primary	8.71063	54
GSE70138	ostarine	COAD_Primary	8.66201	55
GSE70138	ASC-J9	COAD_Primary	8.61971	56
GSE70138	pralatrexate	COAD_Primary	8.58272	57
GSE70138	WZ-7043	COAD_Primary	8.4883	58
GSE70138	DMP-543	COAD_Primary	8.39477	59
GSE70138	VX-765	COAD_Primary	8.35244	60
GSE70138	L-NAME	COAD_Primary	8.3377	61
GSE70138	atrasentan	COAD_Primary	8.28697	62
GSE70138	GSK-J2	COAD_Primary	8.2574	63
GSE70138	GSK-2636771	COAD_Primary	8.21443	64
GSE70138	ARN-509	COAD_Primary	8.20362	65
GSE70138	AZD-7762	COAD_Primary	8.15058	66
GSE70138	pirenzepine	COAD_Primary	8.10242	67
GSE70138	indobufen	COAD_Primary	8.09463	68
GSE70138	benzthiazide	COAD_Primary	8.07735	69
GSE70138	PF-03814735	COAD_Primary	8.01427	70
GSE70138	elesclomol	COAD_Primary	7.98895	71
GSE70138	edoxaban	COAD_Primary	7.96598	72
GSE70138	penitrem-a	COAD_Primary	7.96354	73
GSE70138	dexamethasone-acetate	COAD_Primary	7.9318	74
GSE70138	amikacin	COAD_Primary	7.91279	75
GSE70138	KIN001-055	COAD_Primary	7.91137	76
GSE70138	mycophenolic-acid	COAD_Primary	7.89295	77
GSE70138	daminozide	COAD_Primary	7.89235	78
GSE70138	torin-2	COAD_Primary	7.88616	79
GSE70138	pevonedistat	COAD_Primary	7.80047	80
GSE70138	PX-12	COAD_Primary	7.72396	81
GSE70138	ramelteon	COAD_Primary	7.65379	82
GSE70138	levocetirizine	COAD_Primary	7.65024	83
GSE70138	bevirimat-dimeglumine	COAD_Primary	7.64694	84
GSE70138	benzydamine	COAD_Primary	7.62996	85
GSE70138	GDC-0834	COAD_Primary	7.60538	86
GSE70138	estriol	COAD_Primary	7.5871	87
GSE70138	sulbactam	COAD_Primary	7.55605	88
GSE70138	metatinib	COAD_Primary	7.54845	89
GSE70138	repaglinide	COAD_Primary	7.53796	90
GSE70138	amsacrine	COAD_Primary	7.44554	91
GSE70138	bortezomib	COAD_Primary	7.40279	92
GSE70138	raloxifene	COAD_Primary	7.39706	93
GSE70138	paracetamol	COAD_Primary	7.37764	94
GSE70138	sotalol	COAD_Primary	7.30678	95
GSE70138	lamotrigine	COAD_Primary	7.30489	96
GSE70138	avagacestat	COAD_Primary	7.29865	97
GSE70138	binimetinib	COAD_Primary	7.26946	98
GSE70138	methoxsalen	COAD_Primary	7.24286	99
GSE70138	medetomidine	COAD_Primary	7.2403	100
GSE70138	PF-04620110	COAD_Primary	7.20474	101
GSE70138	dovitinib	COAD_Primary	7.13096	102
GSE70138	NVP-AUY922	COAD_Primary	7.09039	103
GSE70138	mycophenolate-mofetil	COAD_Primary	7.09013	104
GSE70138	AV-412	COAD_Primary	7.08908	105
GSE70138	ZD-7114	COAD_Primary	7.07039	106
GSE70138	PF-431396	COAD_Primary	7.06642	107
GSE70138	flavoxate	COAD_Primary	7.06576	108
GSE70138	protriptyline	COAD_Primary	7.06373	109
GSE70138	vilazodone	COAD_Primary	7.06219	110
GSE70138	nateglinide	COAD_Primary	7.04031	111
GSE70138	pantoprazole	COAD_Primary	7.02807	112
GSE70138	TWS-119	COAD_Primary	7.01406	113
GSE70138	irinotecan	COAD_Primary	7.00007	114
GSE70138	disopyramide	COAD_Primary	6.99229	115
GSE70138	PF-04136309	COAD_Primary	6.98745	116
GSE70138	cediranib	COAD_Primary	6.9761	117
GSE70138	tolcapone	COAD_Primary	6.92936	118
GSE70138	dasabuvir	COAD_Primary	6.86981	119
GSE70138	sparfloxacin	COAD_Primary	6.84629	120
GSE70138	dabrafenib	COAD_Primary	6.81535	121
GSE70138	torasemide	COAD_Primary	6.76045	122
GSE70138	aniracetam	COAD_Primary	6.76032	123
GSE70138	miglitol	COAD_Primary	6.74708	124
GSE70138	ziprasidone	COAD_Primary	6.73792	125
GSE70138	lofexidine	COAD_Primary	6.72688	126
GSE70138	NVP-AEW541	COAD_Primary	6.72511	127
GSE70138	norfloxacin	COAD_Primary	6.70811	128
GSE70138	lucitanib	COAD_Primary	6.7013	129
GSE70138	mozavaptan	COAD_Primary	6.69913	130
GSE70138	TG-100115	COAD_Primary	6.6667	131
GSE70138	epigallocatechin-gallate-(-)	COAD_Primary	6.66391	132
GSE70138	ondansetron	COAD_Primary	6.64139	133
GSE70138	clotrimazole	COAD_Primary	6.63464	134
GSE70138	agomelatine	COAD_Primary	6.62121	135
GSE70138	ellagic-acid	COAD_Primary	6.5424	136
GSE70138	danusertib	COAD_Primary	6.53797	137
GSE70138	PHA-665752	COAD_Primary	6.53252	138
GSE70138	ganaxolone	COAD_Primary	6.50159	139
GSE70138	geldanamycin	COAD_Primary	6.49459	140
GSE70138	ZD-7288	COAD_Primary	6.46513	141
GSE70138	cyproheptadine	COAD_Primary	6.46041	142
GSE70138	ropinirole	COAD_Primary	6.43235	143
GSE70138	potassium-canrenoate	COAD_Primary	6.34265	144
GSE70138	SB-590885	COAD_Primary	6.33223	145
GSE70138	quinine	COAD_Primary	6.31601	146
GSE70138	tegobuvir	COAD_Primary	6.28977	147
GSE70138	ataluren	COAD_Primary	6.27987	148
GSE70138	lomeguatrib	COAD_Primary	6.25592	149
GSE70138	fomocaine	COAD_Primary	6.25206	150
GSE70138	SU-11274	COAD_Primary	6.23669	151
GSE70138	betahistine	COAD_Primary	6.20423	152
GSE70138	aminocaproic-acid	COAD_Primary	6.17061	153
GSE70138	sofalcone	COAD_Primary	6.17007	154
GSE70138	aminoglutethimide	COAD_Primary	6.15915	155
GSE70138	GDC-0068	COAD_Primary	6.15288	156
GSE70138	API-001	COAD_Primary	6.14188	157
GSE70138	NVP-BEZ235	COAD_Primary	6.1193	158
GSE70138	linsitinib	COAD_Primary	6.09953	159
GSE70138	talinolol	COAD_Primary	6.09238	160
GSE70138	reparixin	COAD_Primary	6.08579	161
GSE70138	anisodamine	COAD_Primary	6.05207	162
GSE70138	varenicline	COAD_Primary	6.03078	163
GSE70138	isradipine	COAD_Primary	6.00717	164
GSE70138	imiquimod	COAD_Primary	5.9831	165
GSE70138	AEE-788	COAD_Primary	5.98018	166
GSE70138	halcinonide	COAD_Primary	5.96993	167
GSE70138	ibuprofen	COAD_Primary	5.9625	168
GSE70138	nilotinib	COAD_Primary	5.95337	169
GSE70138	AS-601245	COAD_Primary	5.92237	170
GSE70138	anamorelin	COAD_Primary	5.91731	171
GSE70138	tolnaftate	COAD_Primary	5.90935	172
GSE70138	AZD-8330	COAD_Primary	5.90585	173
GSE70138	tozasertib	COAD_Primary	5.90327	174
GSE70138	selinexor	COAD_Primary	5.86429	175
GSE70138	phensuximide	COAD_Primary	5.84514	176
GSE70138	propentofylline	COAD_Primary	5.84267	177
GSE70138	PHA-793887	COAD_Primary	5.83671	178
GSE70138	safingol	COAD_Primary	5.80229	179
GSE70138	timolol	COAD_Primary	5.74432	180
GSE70138	LDN-193189	COAD_Primary	5.72982	181
GSE70138	aminosalicylic-acid	COAD_Primary	5.72282	182
GSE70138	adapalene	COAD_Primary	5.71474	183
GSE70138	tasisulam	COAD_Primary	5.70372	184
GSE70138	sobetirome	COAD_Primary	5.64836	185
GSE70138	balicatib	COAD_Primary	5.64472	186
GSE70138	AVL-292	COAD_Primary	5.63089	187
GSE70138	saquinavir	COAD_Primary	5.61755	188
GSE70138	A-769662	COAD_Primary	5.61211	189
GSE70138	refametinib	COAD_Primary	5.5971	190
GSE70138	famotidine	COAD_Primary	5.57693	191
GSE70138	tie2-kinase-inhibitor	COAD_Primary	5.57391	192
GSE70138	calcitriol	COAD_Primary	5.55363	193
GSE70138	sunitinib	COAD_Primary	5.54861	194
GSE70138	PF-03758309	COAD_Primary	5.54417	195
GSE70138	AZ-628	COAD_Primary	5.51485	196
GSE70138	ticlopidine	COAD_Primary	5.51174	197
GSE70138	rimexolone	COAD_Primary	5.50266	198
GSE70138	fluspirilene	COAD_Primary	5.4997	199
GSE70138	birinapant	COAD_Primary	5.47782	200
GSE70138	pitavastatin	COAD_Primary	5.46698	201
GSE70138	ENMD-2076	COAD_Primary	5.44537	202
GSE70138	tosedostat	COAD_Primary	5.40141	203
GSE70138	AZD-7687	COAD_Primary	5.39085	204
GSE70138	simvastatin	COAD_Primary	5.37895	205
GSE70138	NVP-TAE684	COAD_Primary	5.36773	206
GSE70138	teroxirone	COAD_Primary	5.34625	207
GSE70138	amuvatinib	COAD_Primary	5.34274	208
GSE70138	CEP-37440	COAD_Primary	5.32254	209
GSE70138	aminoguanidine	COAD_Primary	5.3197	210
GSE70138	ganciclovir	COAD_Primary	5.30338	211
GSE70138	metenkephalin	COAD_Primary	5.28603	212
GSE70138	midostaurin	COAD_Primary	5.27721	213
GSE70138	BGT-226	COAD_Primary	5.25234	214
GSE70138	hypericin	COAD_Primary	5.24404	215
GSE70138	homochlorcyclizine	COAD_Primary	5.23163	216
GSE70138	AP-26113	COAD_Primary	5.21931	217
GSE70138	LGX-818	COAD_Primary	5.2033	218
GSE70138	orteronel	COAD_Primary	5.19605	219
GSE70138	AS-703026	COAD_Primary	5.19485	220
GSE70138	carprofen	COAD_Primary	5.19464	221
GSE70138	OTS-167	COAD_Primary	5.17871	222
GSE70138	LY-2874455	COAD_Primary	5.14271	223
GSE70138	idasanutlin	COAD_Primary	5.11711	224
GSE70138	histamine	COAD_Primary	5.09634	225
GSE70138	erythromycin	COAD_Primary	5.08674	226
GSE70138	nicergoline	COAD_Primary	5.08513	227
GSE70138	tacrolimus	COAD_Primary	5.06561	228
GSE70138	SNX-2112	COAD_Primary	5.06048	229
GSE70138	budipine	COAD_Primary	5.0574	230
GSE70138	sirolimus	COAD_Primary	5.03685	231
GSE70138	sorbinil	COAD_Primary	5.02938	232
GSE70138	dequalinium	COAD_Primary	4.99637	233
GSE70138	GW-5074	COAD_Primary	4.98889	234
GSE70138	proguanil	COAD_Primary	4.98202	235
GSE70138	blonanserin	COAD_Primary	4.97073	236
GSE70138	fludroxycortide	COAD_Primary	4.96579	237
GSE70138	diltiazem	COAD_Primary	4.94356	238
GSE70138	nemonapride	COAD_Primary	4.92056	239
GSE70138	RU-58841	COAD_Primary	4.9156	240
GSE70138	rotigotine	COAD_Primary	4.91027	241
[truncated: 84,935 more rows]
