# Supplementary material for: Computational framework for prioritizing candidate compounds overcoming the resistance of pancancer immunotherapy
Source: Cell Rep Med. 2025 Aug 5;6(8):102276. doi: 10.1016/j.xcrm.2025.102276 (PMC12432370; doi:10.1016/j.xcrm.2025.102276)
Supplement: Table S7. Manually collected known immunotherapy combinations, related to Figure 4 [file mmc6.xlsx]

## Sheet: Sheet1
Table S7. Manually collected known immunotherapy combinations. Related to Figure 4.
ICB drugs	Combinational parters	proof	Cancer Type	Cancer_TCGA	Reference
Nivolumab	cabozantinib	FDA_Approved	RCC	KIRC	https://www.fda.gov/drugs/drug-approvals-and-databases/fda-approves-nivolumab-plus-cabozantinib-Advanced-renal-cell-carcinoma.
Pembrolizumab	Lenvatinib	FDA_Approved	RCC	KIRC	NCT02811861; https://www.fda.gov/drugs/resources-information-approved-drugs/fda-approves-lenvatinib-plus-pembrolizumab-Advanced-renal-cell-carcinoma
Nivolumab	everolimus	FDA_Approved	RCC	KIRC	PMID: 26406148
Atezolizumab	Paclitaxel	FDA_Approved	BRCA	BRCA	PMID: 30345906
Pembrolizumab	Axitinib	FDA_Approved	RCC	KIRC	PMID: 30779529; https://ascopost.com/News/59965
Avelumab	Axitinib	FDA_Approved	RCC	KIRC	PMID: 30779531
Pembrolizumab	Pemetrexed + Cisplatin	FDA_Approved	NSCLC with no EGFR or ALK genomic tumor aberrations	LUAD	https://ascopost.com/News/59183
Pembrolizumab	Pemetrexed + Cisplatin; Pemetrexed + Carboplatin	FDA_Approved	NSCLC	LUAD	https://ascopost.com/News/59183
Pembrolizumab	Carboplatin + Cisplatin + 5-FU	FDA_Approved	HNSCC	HNSC	NCT02358031
Atezolizumab	Bevacizumab + paclitaxel + carboplatin	FDA_Approved	NSCLC with no EGFR or ALK	LUAD	NCT02366143
Nivolumab	Fluoropyrimidine + oxaliplatin + irinotecan	FDA_Approved	ESCA	ESCA	NCT02872116
Nivolumab	Fluoropyrimidine + oxaliplatin + irinotecan	FDA_Approved	STAD	STAD	NCT02872116
Atezolizumab	Cobimetinib + Vemurafenib	FDA_Approved	SKCM	SKCM	NCT02908672
Durvalumab + Tremelimumab	Carboplatin + Cisplatin + Etoposide	FDA_Approved	SCLC	SCLC	NCT03066778
Pembrolizumab	Cisplatin + 5-FU	FDA_Approved	ESCA	ESCA	NCT03189719; https://www.fda.gov/drugs/resources-information-approved-drugs/fda-approves-pembrolizumab-esophageal-or-gej-carcinoma
Nivolumab	Fluoropyrimidine + oxaliplatin + irinotecan	FDA_Approved	COAD	COAD	PMID: 28734759
Nivolumab	Fluoropyrimidine + oxaliplatin + irinotecan	FDA_Approved	READ	READ	PMID: 28734759
Pembrolizumab	Carboplatin + paclitaxel	FDA_Approved	NSCLC	LUAD	PMID: 30280635; doi: 10.1200/JCO.2018.36.15_suppl.105; https://ascopost.com/News/59424; www.fda.gov/Drugs/InformationOnDrugs/ApprovedDrugs/ucm624659.htm
Atezolizumab	Carboplatin + etoposide	FDA_Approved	SCLC	SCLC	PMID: 30280641
Atezolizumab	Bevacizumab	ClinicalTrial_Phase3	RCC	KIRC	Hughes, 2016 (PMID: 27216414); NCT02420821
Avelumab	Axitinib	ClinicalTrial_Phase3	RCC	KIRC	Hughes, 2016 (PMID: 27216414); NCT02684006
Pembrolizumab	epacadostat	ClinicalTrial_Phase3	SKCM	SKCM	Keller, 2017 (PMID: 29088901); NCT02752074
Atezolizumab	Nab-Paclitaxel; Paclitaxel; Nab-paclitaxel + Doxorubicin + Cyclophosphamide + Filgrastim + Pegfilgrastim; Paclitaxel + Doxorubicin + Cyclophosphamide; Paclitaxel + Epirubicin + Cyclophosphamide; Ipatasertib + Paclitaxel	ClinicalTrial_Phase3	BRCA	BRCA	NCT02425891; NCT03125902; NCT03197935; NCT03498716; NCT04177108
Avelumab	Axitinib	ClinicalTrial_Phase3	RCC	KIRC	NCT02684006
Atezolizumab	Cobimetinib	ClinicalTrial_Phase3	COAD	COAD	NCT02788279
Atezolizumab	Cobimetinib	ClinicalTrial_Phase3	READ	READ	NCT02788279
Pembrolizumab	Axitinib	ClinicalTrial_Phase3	RCC	KIRC	NCT02853331
Atezolizumab	Enzalutamide	ClinicalTrial_Phase3	PRAD	PRAD	NCT03016312
Nivolumab	Rucaparib	ClinicalTrial_Phase3	OV	OV	NCT03522246
Pembrolizumab	Lenvatinib	ClinicalTrial_Phase3	LIHC	LIHC	NCT03713593
Pembrolizumab	Paclitaxel; Nab-paclitaxel + paclitaxel + Gemcitabine + Carboplatin; Carboplatin + Paclitaxel + Doxorubicin + Epirubicin + Cyclophosphamide + Granulocyte colony stimulating factor: Filgrastim or Pegfilgastrim; Paclitaxel + Doxorubicin hydrochloride + Epirubicin + Cyclophosphamide + Endocrine therapy	ClinicalTrial_Phase3	BRCA; TNBC	BRCA	NCT03725059; NCT03036488; NCT02819518
Bempegaldesleukin	Sunitinib	ClinicalTrial_Phase3	RCC	KIRC	NCT03729245
Nivolumab	Cabozantinib	ClinicalTrial_Phase3	RCC	KIRC	NCT03729245
PD-1 antibody	Lenvatinib	ClinicalTrial_Phase3	LIHC	LIHC	NCT03744247; NCT03791918
Durvalumab	Olaparib	ClinicalTrial_Phase3	SARC	SARC	NCT03784014
Pembrolizumab	Lenvatinib	ClinicalTrial_Phase3	SKCM	SKCM	NCT03820986
Pembrolizumab	Lenvatinib	ClinicalTrial_Phase3	NSCLC	LUAD	NCT03829332; NCT03976375
Pembrolizumab	Enzalutamide	ClinicalTrial_Phase3	PRAD	PRAD	NCT03834493
Pembrolizumab	Olaparib	ClinicalTrial_Phase3	PRAD	PRAD	NCT03834519
PD1-T cells	Docetaxel	ClinicalTrial_Phase3	NSCLC	LUAD	NCT03944980
PD-1	Sorafenib	ClinicalTrial_Phase3	LIHC	LIHC	NCT04163237
SCT-I10	Docetaxel	ClinicalTrial_Phase3	NSCLC	LUAD	NCT04171284
Pembrolizumab	Lenvatinib	ClinicalTrial_Phase3	HNSCC	HNSC	NCT04199104
Ipilimumab + nivolumab	Dabrafenib + Trametinib	ClinicalTrial_Phase3	Melanoma (BRAF_MUT)	SKCM	Hughes, 2016 (PMID: 27216414); NCT02224781
Pembrolizumab	Cisplatin + Carboplatin + 5-FU	ClinicalTrial_Phase3	HNSCC	HNSC	NCT02358031
Atezolizumab	Carboplatin + Nab-Paclitaxel; Carboplatin + Nab-Paclitaxel + Pemetrexed; Bevacizumab + Carboplatin + Paclitaxel; Carboplatin + Paclitaxel; Carboplatin + Nab-Paclitaxel; Carboplatin + Nab-Paclitaxel + Pemetrexed; Carboplatin + Nab-Paclitaxel; Carboplatin + Paclitaxel; Nab-paclitaxel + Pemetrexed + Carboplatin + Cisplatin + Gemcitabine	ClinicalTrial_Phase3	NSCLC	LUAD	NCT02367781; NCT02366143; NCT02366143; NCT02367781; NCT02367794; NCT03594747; NCT04033354; NCT03456063
Atezolizumab	Carboplatin + Nab-Paclitaxel + Pemetrexed; Carboplatin + Nab-Paclitaxel + Pemetrexed; Carboplatin + Cisplatin + Pemetrexed; Nab-paclitaxel + Pemetrexed + Carboplatin + Cisplatin + Gemcitabine	ClinicalTrial_Phase3	NSCLC	LUAD	NCT02367781; NCT02657434; NCT03456063
Pembrolizumab	Cisplatin + 5-FU + capecitabine; Cisplatin + Capecitabine + 5-FU	ClinicalTrial_Phase3	SCLC	SCLC	NCT02494583
Pembrolizumab	Cisplatin + 5-FU + capecitabine; Cisplatin + Capecitabine + 5-FU; Cisplatin + 5-FU + Oxaliplatin + Capecitabine + S-1 (tegafur, CDHP, and Oxo) + Trastuzumab; Cisplatin + 5-FU + oxaliplatin + capecitabine; Capecitabine + Oxaliplatin + Apatinib; Capecitabine + Oxaliplatin	ClinicalTrial_Phase3	STAD	STAD	NCT02494583; NCT03221426; NCT03615326; NCT03675737
Pembrolizumab	Cisplatin + Carboplatin + Pemetrexed + Dexamethasone; Paclitaxel + Nab-paclitaxel + Carboplatin; Canakinumab + carboplatin + cisplatin + paclitaxel + nab-paclitaxel + pemetrexed; Paclitaxel + Nab-paclitaxel + Carboplatin; Carboplatin + Paclitaxel + Nab-paclitaxel + Olaparib	ClinicalTrial_Phase3	NSCLC	LUAD	NCT02578680; NCT03950674; NCT02775435; NCT03875092; NCT03631199; NCT03976362
Pembrolizumab	Cisplatin + Carboplatin + Pemetrexed + Dexamethasone; Pemetrexed + Carboplatin + Cisplatin; Canakinumab + carboplatin + cisplatin + paclitaxel + nab-paclitaxel + pemetrexed; Carboplatin + Cisplatin + Pemetrexed + Lenvatinib; Pemetrexed + Carboplatin + Cisplatin + Olaparib	ClinicalTrial_Phase3	NSCLC	LUAD	NCT02578680; NCT03950674; NCT03515837; NCT03631199; NCT03829319; NCT03976323
Atezolizumab	Carboplatin + Cisplatin + Pemetrexed; Nab-paclitaxel + Pemetrexed + Carboplatin + Cisplatin + Gemcitabine	ClinicalTrial_Phase3	NSCLC	LUAD	NCT02657434; NCT03456063
Nivolumab	Thoracic Radiation therapy + Cisplatin + Etoposide	ClinicalTrial_Phase3	NSCLC	LUAD	NCT02768558
Nivolumab	Thoracic Radiation therapy + Cisplatin + Etoposide; Epacadostat + Carboplatin + Cisplatin + Gemcitabine + Paclitaxel + Pemetrexed	ClinicalTrial_Phase3	NSCLC	LUAD	NCT02768558; NCT03348904
Pembrolizumab	Gemcitabine + Carboplatin; Nab-paclitaxel + paclitaxel + Gemcitabine + Carboplatin	ClinicalTrial_Phase3	TNBC; BRCA	BRCA	NCT02819518; NCT02819518
Avelumab	Bendamustine+ Gemcitabine + Oxaliplatin	ClinicalTrial_Phase3	DLBCL	DLBC	NCT02951156
Avelumab	Utomilumab + Azacitidine	ClinicalTrial_Phase3	DLBCL	DLBC	NCT02951156
Avelumab	Utomilumab + Rituximab + Azacitidine + Bendamustine	ClinicalTrial_Phase3	DLBCL	DLBC	NCT02951156
Avelumab	Rituximab + Bendamustine; Utomilumab + Rituximab + Azacitidine + Bendamustine; Bendamustine+ Gemcitabine + Oxaliplatin	ClinicalTrial_Phase3	DLBCL	DLBC	NCT02951156; NCT02951156; NCT02951156
Avelumab	Cisplatin + definitive radiation therapy	ClinicalTrial_Phase3	HNSCC	HNSC	NCT02952586
Spartalizumab (PDR001)	Dabrafenib + Trametinib	ClinicalTrial_Phase3	SKCM	SKCM	NCT02967692
Pembrolizumab	Carboplatin + Paclitaxel + Doxorubicin + Epirubicin + Cyclophosphamide + Granulocyte colony stimulating factor: Filgrastim or Pegfilgastrim	ClinicalTrial_Phase3	BRCA	BRCA	NCT03036488
Pembrolizumab	Carboplatin + Paclitaxel + Doxorubicin + Epirubicin + Cyclophosphamide + Granulocyte colony stimulating factor: Filgrastim or Pegfilgastrim; Paclitaxel + Doxorubicin hydrochloride + Epirubicin + Cyclophosphamide + Endocrine therapy	ClinicalTrial_Phase3	BRCA	BRCA	NCT03036488; NCT03725059
Pembrolizumab	Carboplatin + Cisplatin + Etoposide	ClinicalTrial_Phase3	SCLC	SCLC	NCT03066778
SHR-1210	Carboplatin + Pemetrexed	ClinicalTrial_Phase3	NSCLC	LUAD	NCT03134872
Durvalumab + Tremelimumab	Paclitaxel + carboplatin + Gemcitabine + cisplatin + Gemcitabine + carboplatin + Pemetrexed + carboplatin + Pemetrexed + cisplatin	ClinicalTrial_Phase3	NSCLC	LUAD	NCT03164616
Atezolizumab	Nab-paclitaxel + Doxorubicin + Cyclophosphamide + Filgrastim + Pegfilgrastim; Paclitaxel + Doxorubicin + Cyclophosphamide; Paclitaxel + Epirubicin + Cyclophosphamide	ClinicalTrial_Phase3	BRCA	BRCA	NCT03197935; NCT03498716; NCT03498716
Atezolizumab	Nab-paclitaxel + Doxorubicin + Cyclophosphamide + Filgrastim + Pegfilgrastim; Paclitaxel + Doxorubicin + Cyclophosphamide; Paclitaxel + Doxorubicin hydrochloride + Epirubicin + Cyclophosphamide + Endocrine therapy	ClinicalTrial_Phase3	BRCA	BRCA	NCT03197935; NCT03498716; NCT03725059
Pembrolizumab	Cisplatin + 5-FU + capecitabine; Cisplatin + Capecitabine + 5-FU; 5-FU + Docetaxel + Oxaliplatin + Leucovorin; Cisplatin + 5-FU + Oxaliplatin + Capecitabine + S-1 (tegafur, CDHP, and Oxo) + Trastuzumab; Cisplatin + 5-FU + oxaliplatin + capecitabine	ClinicalTrial_Phase3	STAD	STAD	NCT03221426
Pembrolizumab		ClinicalTrial_Phase3	STAD	STAD	NCT03221426; NCT02335411; NCT02494583; NCT03675737; NCT03615326; NCT03221426
Pembrolizumab	Docetaxel + Oxaliplatin + Leucovorin; 5-FU + Docetaxel + Oxaliplatin + Leucovorin	ClinicalTrial_Phase3	STAD	STAD	NCT03221426; NCT03221426
Nivolumab	Epacadostat + Carboplatin + Cisplatin + 5-FU	ClinicalTrial_Phase3	HNSCC	HNSC	NCT03342352
Nivolumab	Epacadostat + Carboplatin + Cisplatin + Gemcitabine + Paclitaxel + Pemetrexed	ClinicalTrial_Phase3	NSCLC	LUAD	NCT03348904
Atezolizumab	Nab-paclitaxel + Pemetrexed + Carboplatin + Cisplatin + Gemcitabine	ClinicalTrial_Phase3	NSCLC	LUAD	NCT03456063
Atezolizumab	Paclitaxel + Epirubicin + Cyclophosphamide	ClinicalTrial_Phase3	BRCA	BRCA	NCT03498716
Toripalimab	Gemcitabine + Cisplatin	ClinicalTrial_Phase3	NPC	NPC	NCT03581786
Tislelizumab	Carboplatin + Paclitaxel; Carboplatin + Nab-Paclitaxel; Carboplatin + Paclitaxel	ClinicalTrial_Phase3	NSCLC	LUAD	NCT03594747; NCT03745222
SHR-1210	FOLFOX4 (5-FU, leucovorin, and oxaliplatin)	ClinicalTrial_Phase3	LIHC	LIHC	NCT03605706
Pembrolizumab	Cisplatin + 5-FU + Oxaliplatin + Capecitabine + S-1 (tegafur, CDHP, and Oxo) + Trastuzumab; Cisplatin + 5-FU + oxaliplatin + capecitabine	ClinicalTrial_Phase3	STAD	STAD	NCT03615326
Pembrolizumab	Paclitaxel + Cisplatin + Carboplatin + Bevacizumab	ClinicalTrial_Phase3	CESC	CESC	NCT03635567
SHR-1210	Paclitaxel + Cisplatin	ClinicalTrial_Phase3	ESCA	ESCA	NCT03691090
Tislelizumab	Cisplatin + etoposide	ClinicalTrial_Phase3	NSCLC	LUAD	NCT03745222
Pembrolizumab	Carboplatin + Cisplatin + Pemetrexed + Lenvatinib	ClinicalTrial_Phase3	NSCLC	LUAD	NCT03829319
Pembrolizumab	Docetaxel + Prednisone + Dexamethasone	ClinicalTrial_Phase3	PRAD	PRAD	NCT03834506
Pembrolizumab	Cisplatin + 5-FU	ClinicalTrial_Phase3	ESCA	ESCA	NCT03881111
Pembrolizumab; HLX10	Cisplatin + 5-FU	ClinicalTrial_Phase3	ESCA	ESCA	NCT03881111; NCT03958890
BCD-100	Pemetrexed + Cisplatin; Pemetrexed + Carboplatin	ClinicalTrial_Phase3	NSCLC	LUAD	NCT03912389
BCD-100	Bevacizumab + Paclitaxel + Cisplatin	ClinicalTrial_Phase3	CESC	CESC	NCT03912415
BCD-100	Bevacizumab + Paclitaxel + Cisplatin; Bevacizumab + Paclitaxel + Carboplatin	ClinicalTrial_Phase3	CESC	CESC	NCT03912415
PD1-T cells	Bevacizumab + Oxaliplatin + Capecitabine	ClinicalTrial_Phase3	COAD	COAD	NCT03950154
PD1-T cells	Bevacizumab + Oxaliplatin + Capecitabine	ClinicalTrial_Phase3	READ	READ	NCT03950154
Pembrolizumab	Cisplatin + Carboplatin + Pemetrexed + Dexamethasone	ClinicalTrial_Phase3	NSCLC	LUAD	NCT03950674
HLX10	HLX04 + Carboplatin + Pemetrexed; Carboplatin + Pemetrexed	ClinicalTrial_Phase3	NSCLC	LUAD	NCT03952403; NCT03952403
HLX10	Cisplatin + 5-FU	ClinicalTrial_Phase3	ESCA	ESCA	NCT03958890
Pembrolizumab	Pemetrexed + Carboplatin + Cisplatin + Olaparib; Carboplatin + Paclitaxel + Nab-paclitaxel + Olaparib	ClinicalTrial_Phase3	NSCLC	LUAD	NCT03976362; NCT03976323
Anti-PD-1 antibody	modified-FOLFIRINOX (Leucovorin Calcium (Folinic Acid) + Fluorouracil + Irinotecan Hydrochloride + Oxaliplatin)	ClinicalTrial_Phase3	PAAD	PAAD	NCT03977272
Pembrolizumab	Gemcitabine + Cisplatin	ClinicalTrial_Phase3	CHOL	CHOL	NCT04003636
HLX10	Carboplatin + Nab-paclitaxel	ClinicalTrial_Phase3	NSCLC	LUAD	NCT04033354
HLX10	Carboplatin + etoposide	ClinicalTrial_Phase3	SCLC	SCLC	NCT04063163
Pembrolizumab	Enzalutamide + Androgen Deprivation Therapy (ADT)	ClinicalTrial_Phase3	PRAD	PRAD	NCT04191096
Retifanlimab (INCMGA00012)	Pemetrexed + Cisplatin + Carboplatin + Paclitaxel + Etoposide + Radiotherapy	ClinicalTrial_Phase3	NSCLC	LUAD	NCT04203511
Retifanlimab (INCMGA00012)	Pemetrexed + Cisplatin + Carboplatin + Paclitaxel + Etoposide + Radiotherapy; Carboplatin + Paclitaxel + nab-Paclitaxel	ClinicalTrial_Phase3	NSCLC	LUAD	NCT04203511
Retifanlimab (INCMGA00012)	Pemetrexed + Cisplatin + Carboplatin + Paclitaxel + Etoposide + Radiotherapy; Pemetrexed + Cisplatin + Carboplatin	ClinicalTrial_Phase3	NSCLC	LUAD	NCT04203511
Pembrolizumab	Cisplatin + 5-FU + radiotherapy + leucovorin + levoleucovorin + oxaliplatin	ClinicalTrial_Phase3	EAC	EAC	NCT04210115
Pembrolizumab	Cisplatin + 5-FU + radiotherapy + leucovorin + levoleucovorin + oxaliplatin	ClinicalTrial_Phase3	EGJ	EGJ	NCT04210115
Pembrolizumab	Cisplatin + 5-FU + radiotherapy + leucovorin + levoleucovorin + oxaliplatin	ClinicalTrial_Phase3	ESCA	ESCA	NCT04210115
Durvalumab	Ibrutinib	ClinicalTrial_Phase_1b/2	DLBCL	DLBC	NCT02401048
Durvalumab	Ibrutinib	ClinicalTrial_Phase_1b/2	FL	FL	NCT02401048
Pembrolizumab	SD-101	ClinicalTrial_Phase_1b/2	HNSC	HNSC	NCT02521870
Pembrolizumab	SD-101	ClinicalTrial_Phase_1b/2	SKCM	SKCM	NCT02521870
Nivolumab	ALT-803	ClinicalTrial_Phase_1b/2	NSCLC	LUAD	NCT02523469
Pembrolizumab	XL888	ClinicalTrial_Phase_1b	STAD	STAD	Akce, 2018 (https://ascopubs.org/doi/10.1200/JCO.2018.36.4_suppl.TPS526)
Atezolizumab	Bevacizumab	ClinicalTrial_Phase_1b	RCC	KIRC	NCT01633970
Pembrolizumab	Utomilumab	ClinicalTrial_Phase_1b	solid tumours	Various	NCT02179918
Toripalimab	Axitinib	ClinicalTrial_Phase_1b	SKCM	SKCM	NCT03086174
Tislelizumab	Pamiparib	ClinicalTrial_Phase_1a/b	Various	Various	NCT02660034
Nivolumab	Ibrutinib	ClinicalTrial_Phase_1/2a	CLL	CLL	NCT02329847
Nivolumab	Ibrutinib	ClinicalTrial_Phase_1/2a	DLBCL	DLBC	NCT02329847
Nivolumab	Ibrutinib	ClinicalTrial_Phase_1/2a	FL	FL	NCT02329847
Nivolumab	Ibrutinib	ClinicalTrial_Phase_1/2a	SLL	SLL	NCT02329847
Pembrolizumab	vorinostat	ClinicalTrial_Phase_1b	NSCLC	LUAD	PMID: 31409616 (NCT02638090)
Ipilimumab	Vemurafenib	ClinicalTrial_Phase_1/2	Melanoma (BRAF_MUT)	SKCM	Hughes, 2016 (PMID: 27216414); NCT01673854
Durvalumab	Trametinib or dabrafenib + trametinib	ClinicalTrial_Phase_1/2	Melanoma (BRAF_MUT)	SKCM	Hughes, 2016 (PMID: 27216414); NCT02027961
Pembrolizumab	gefitinib	ClinicalTrial_Phase_1/2	NSCLC (EGFR_MUT)	LUAD	Hughes, 2016 (PMID: 27216414); NCT02039674
Pembrolizumab	Erlotinib or gefitinib	ClinicalTrial_Phase_1/2	NSCLC (EGFR_MUT)	LUAD	Hughes, 2016 (PMID: 27216414); NCT02039674
Durvalumab	Trametinib or dabrafenib + trametinib	ClinicalTrial_Phase_1/2	Melanoma (BRAF_MUT)	SKCM	Hughes, 2016 (PMID: 27216414); NCT02200562
Ipilimumab	Dabrafenib	ClinicalTrial_Phase_1/2	Melanoma (BRAF_MUT)	SKCM	Hughes, 2016 (PMID: 27216414); NCT02200562
Pembrolizumab	Bevacizumab	ClinicalTrial_Phase_1/2	RCC	KIRC	Hughes, 2016 (PMID: 27216414); NCT02348008
Nivolumab	Erlotinib or crizotinib	ClinicalTrial_Phase_1/2	NSCLC	LUAD	Hughes, 2016 (PMID: 27216414); NCT02574078
Atezolizumab	rociletinib	ClinicalTrial_Phase_1/2	NSCLC (EGFR_MUT)	LUAD	Hughes, 2016 (PMID: 27216414); NCT02630186
Pembrolizumab	CD40 agonist	ClinicalTrial_Phase_1/2	SKCM	SKCM	Keller, 2017 (PMID: 29088901); NCT02706353
Nivolumab + ipilimumab	Cabozantinib	ClinicalTrial_Phase_1/2	LIHC	LIHC	NCT01658878
Durvalumab	Axalimogene filolisbac (ADXS11-001)	ClinicalTrial_Phase_1/2	CESC, HPV-associated	CESC	NCT02291055
Nivolumab	Galunisertib	ClinicalTrial_Phase_1/2	LIHC	LIHC	NCT02423343
Nivolumab	Galunisertib	ClinicalTrial_Phase_1/2	NSCLC	LUAD	NCT02423343
Nivolumab	Brentuximab vedotin	ClinicalTrial_Phase_1/2	HL	HL	NCT02572167
ICB	birinapant	ClinicalTrial_Phase_1/2	advanced solid tumors	various	NCT02587962
Pembrolizumab	INCB050465 (PI3K?? inhibitor)	ClinicalTrial_Phase_1/2	Various	Various	NCT02646748
Pembrolizumab	Itacitinib	ClinicalTrial_Phase_1/2	Various	Various	NCT02646748
Pembrolizumab	Margetuximab	ClinicalTrial_Phase_1/2	ESCASTAD	ESCASTAD	NCT02689284
PDR001	Capmatinib (INC280)	ClinicalTrial_Phase_1/2	LIHC	LIHC	NCT02795429
Nivolumab	Ramucirumab	ClinicalTrial_Phase_1/2	ESCASTAD	ESCASTAD	NCT02999295
Atezolizumab	Bevacizumab	ClinicalTrial_Phase_1/2	LIHC	LIHC	NCT03170960
Avelumab	Axitinib	ClinicalTrial_Phase_1/2	LIHC	LIHC	NCT03289533
Pembrolizumab	Entinostat	ClinicalTrial_Phase_1/2	NSCLC and melanoma	LUAD	PMID: 28572863 (NCT02437136)
Pembrolizumab	Entinostat	ClinicalTrial_Phase_1/2	NSCLC and melanoma	SKCM	PMID: 28572863 (NCT02437136)
Pembrolizumab	Vorinostat	ClinicalTrial_Phase_1/2	HNSCC and Salivary Gland Cancer(SGC)	SGC	PMID: 28572863 (NCT02538510)
Pembrolizumab	Vorinostat	ClinicalTrial_Phase_1/2	HNSCC and SGC	HNSC	PMID: 28572863 (NCT02538510)
Pembrolizumab	Vorinostat	ClinicalTrial_Phase_1/2	advanced prostate, renal or urothelial cell carcinoma	BLCA	PMID: 28572863 (NCT02619253)
Pembrolizumab	Vorinostat	ClinicalTrial_Phase_1/2	advanced prostate, renal or urothelial cell carcinoma	KIRC	PMID: 28572863 (NCT02619253)
Pembrolizumab	Vorinostat	ClinicalTrial_Phase_1/2	advanced prostate, renal or urothelial cell carcinoma	PRAD	PMID: 28572863 (NCT02619253)
Pembrolizumab	Vorinostat	ClinicalTrial_Phase_1/2	Stage IV NSCLC	LUAD	PMID: 28572863 (NCT02638090)
Atezolizumab	Entinostat	ClinicalTrial_Phase_1/2	BRCA	BRCA	PMID: 28572863 (NCT02708680)
Durvalumab	Mocetinostat	ClinicalTrial_Phase_1/2	Advanced solid tumours and NSCLC	LUAD	PMID: 28572863 (NCT02805660)
Durvalumab	Mocetinostat	ClinicalTrial_Phase_1/2	Advanced solid tumours and NSCLC	Various	PMID: 28572863 (NCT02805660)
MK-3475	Trastuzumab	ClinicalTrial_Phase_1/2	HER2+BRCA	BRCA	Vanneman, Nature Review 2012 (PMID: 22437869); NCT02129556
PDR001	imatinib	ClinicalTrial_Phase_1/2	GIST	STAD	Vanneman, Nature Review 2012 (PMID: 22437869); NCT03609424; https://www.science.org/doi/10.1126/scisignal.4191ec261
Pembrolizumab	bortezomib	ClinicalTrial_Phase_1/2	Relapsed or Refractory Multiple Myeloma	MM	Vanneman, Nature Review 2012 (PMID: 22437869); NCT05514990
Pembrolizumab	Dabrafenib + trametinib	ClinicalTrial_Phase_1/2	Melanoma (BRAF_MUT)	SKCM	Hughes, 2016 (PMID: 27216414); NCT02130466
Pembrolizumab	Dabrafenib + Trametinib	ClinicalTrial_Phase_1/2	Melanoma (BRAF_MUT)	SKCM	Hughes, 2016 (PMID: 27216414); NCT02625337
Durvalumab	Dabrafenib + trametinib	ClinicalTrial_Phase_1/2	SKCM	SKCM	NCT02027961
Durvalumab	Darafenib + trametinib	ClinicalTrial_Phase_1/2	SKCM	SKCM	NCT02027961
Pembrolizumab	Pemetrexed + Carboplatin	ClinicalTrial_Phase_1/2	NSCLC	LUAD	NCT02039674
Nivolumab	Q2W + Ramucirumab	ClinicalTrial_Phase_1/2	ESCASTAD	ESCASTAD	NivoRam study; NCT02999295
Rituximab	Vorinostat + Cyclophosphamide, etoposide, prednisone	ClinicalTrial_Phase_1/2	DLBCL	DLBC	PMID: 28572863 (NCT00667615)
Rituximab	Vorinostat + Cyclophosphamide, doxorubicin, prednisone, vincristin	ClinicalTrial_Phase_1/2	DLBCL	DLBC	PMID: 28572863 (NCT00972478)
Atezolizumab	Entinostat + Bevacizumab	ClinicalTrial_Phase_1/2	Advanced cell carcinoma	Various	PMID: 28572863 (NCT03024437)
Atezolizumab	Bevacizumab	ClinicalTrial_Phase_2	RCC	KIRC	Hughes, 2016 (PMID: 27216414); NCT01984242
Pembrolizumab	Dabrafenib + Trametinib	ClinicalTrial_Phase_2	Melanoma (BRAF_MUT)	SKCM	Hughes, 2016 (PMID: 27216414); NCT02027961
Nivolumab	Bevacizumab	ClinicalTrial_Phase_2	RCC	KIRC	Hughes, 2016 (PMID: 27216414); NCT02210117
Nivolumab	capmatinib	ClinicalTrial_Phase_2	NSCLC (MET+)	LUAD	Hughes, 2016 (PMID: 27216414); NCT02323126
Atezolizumab	Bevacizumab	ClinicalTrial_Phase_2	RCC	KIRC	Hughes, 2016 (PMID: 27216414); NCT02724878
nivolumab, and ipilimumab	cabozantinib	ClinicalTrial_Phase_2	Thyroid cancer	THCA	Hughes, 2016 (PMID: 27216414); NCT03914300
Camrelizumab	Decitabine	ClinicalTrial_Phase_2	HL	HL	NCT02961101; NCT03250962
Avelumab	Fulvestrant	ClinicalTrial_Phase_2	BRCA	BRCA	NCT03147287
Durvalumab	Olaparib	ClinicalTrial_Phase_2	BRCA	BRCA	NCT03167619
Durvalumab	Olaparib	ClinicalTrial_Phase_2	OV	OV	NCT03167619
Pembrolizumab	Itacitinib	ClinicalTrial_Phase_2	NSCLC	LUAD	NCT03425006
Avelumab	Tamoxifen (prior than avelumab)	ClinicalTrial_Phase_2	HR+BRCA	BRCA	NCT03573648
Anti-PD-L1/M7824 versus anti-PD-1 pembrolizumab	M7824 (anti-PD-L1/TGFb Trap fusion protein)	ClinicalTrial_Phase_2	PD-L1+NSCLC	LUAD	NCT03631706
Camrelizumab	Apatinib	ClinicalTrial_Phase_2	CESC	CESC	NCT03816553
Nivolumab	SAR302503 (TG-101348, Fedratinib)	ClinicalTrial_Phase_2	Myelofibrosis	Myelofibrosis	NCT05393674
Rituximab	Vorinostat	ClinicalTrial_Phase_2	Non-Hodgkin Lymphoma	NHL	PMID: 28572863 (NCT00720876)
Rituximab	Panobinostat	ClinicalTrial_Phase_2	DLBCL	DLBC	PMID: 28572863 (NCT01238692)
Rituximab	Panobinostat	ClinicalTrial_Phase_2	DLBCL	DLBC	PMID: 28572863 (NCT01282476)
Pembrolizumab	5-AZA (azacitidine)	ClinicalTrial_Phase_2	CRC, Metastatic	COAD	PMID: 28572863 (NCT02260440)
Pembrolizumab	5-AZA (azacitidine)	ClinicalTrial_Phase_2	Metastatic CRC	READ	PMID: 28572863 (NCT02260440)
Nivolumab	5-AZA (azacitidine)	ClinicalTrial_Phase_2	AML	LAML	PMID: 28572863 (NCT02397720)
Lirilumab	5-AZA (azacitidine)	ClinicalTrial_Phase_2	AML, Refractory/relapsed	LAML	PMID: 28572863 (NCT02399917)
Nivolumab and/or ipilimumab	5-AZA (azacitidine)	ClinicalTrial_Phase_2	Myelodysplastic Syndromes	MDS	PMID: 28572863 (NCT02530463)
Pembrolizumab	5-AZA (azacitidine)	ClinicalTrial_Phase_2	NSCLC	LUAD	PMID: 28572863 (NCT02546986)
Lirilumab and nivolumab	5-AZA (azacitidine)	ClinicalTrial_Phase_2	Myelodysplastic Syndromes	MDS	PMID: 28572863 (NCT02599649)
Prembrolizumab	Entinostat	ClinicalTrial_Phase_2	Metastatic uveal melanoma	UVM	PMID: 28572863 (NCT02697630)
Durvalumab	5-AZA (azacitidine)	ClinicalTrial_Phase_2	Advanced solid tumours	Various	PMID: 28572863 (NCT02811497)
Pembrolizumab	5-AZA (azacitidine)	ClinicalTrial_Phase_2	Metastatic melanoma	SKCM	PMID: 28572863 (NCT02816021)
Pembrolizumab	Dabrafenib + trametinib	ClinicalTrial_Phase_2	Melanoma (BRAF_MUT)	SKCM	Hughes, 2016 (PMID: 27216414); NCT02625337
Pembrolizumab	Cisplatin + 5-FU	ClinicalTrial_Phase_2	STAD	STAD	NCT02335411
Pembrolizumab	Trastuzumab + capecitabine + cisplatin + Oxaliplatin + 5-Fluorouracil	ClinicalTrial_Phase_2	ESCASTAD	ESCASTAD	NCT02954536
Avelumab	Fulvestrant + palbociclib	ClinicalTrial_Phase_2	BRCA	BRCA	NCT03147287
Avelumab	Tamoxifen + palbociclib (prior than avelumab)	ClinicalTrial_Phase_2	BRCA	BRCA	NCT03573648
Anti-PD-1 monoclonal antibody	lenalidomide	ClinicalTrial_Phase_2	Relapsed/Refractory Peripheral T-cell Lymphoma	Lymphoma	NCT05182957
Rituximab	Vorinostat + Cladribine	ClinicalTrial_Phase_2	Mantle Cell Lymphoma, Relapsed Chronic Lymphocytic Leukemia, or Relapsed B Cell Non-Hodgkin's Lymphoma	NHL	PMID: 28572863 (NCT00764517)
Rituximab	Vorinostat + Cladribine	ClinicalTrial_Phase_2	Mantle Cell Lymphoma, Relapsed Chronic Lymphocytic Leukemia, or Relapsed B Cell Non-Hodgkin's Lymphoma	CLL	PMID: 28572863 (NCT00764517)
Rituximab	Vorinostat + Cladribine	ClinicalTrial_Phase_2	Mantle Cell Lymphoma, Relapsed Chronic Lymphocytic Leukemia, or Relapsed B Cell Non-Hodgkin's Lymphoma	MCL	PMID: 28572863 (NCT00764517)
Rituximab	Belinostat + Yttrium-90	ClinicalTrial_Phase_2	DLBCL	DLBC	PMID: 28572863 (NCT01686165)
Pembrolizumab	Vorinostat + Tamoxifen	ClinicalTrial_Phase_2	Hormone therapy-resistant breast cancer	BRCA	PMID: 28572863 (NCT02395627)
Nivolumab	decitabine(5-AZA-CdR)/tetrahydrouridine	ClinicalTrial_Phase_2	NSCLC	LUAD	PMID: 28572863 (NCT02795923)
Rituximab	5-AZA + Bendamustine, gemcitabine, oxaliplatin	ClinicalTrial_Phase_2	DLBCL	DLBC	PMID: 28572863 (NCT02951156)
Pembrolizumab or nivolumab	Lenvatinib	ClinicalTrial_Phase_1	CHOL	CHOL	https://ascopubs.org/doi/abs/10.1200/jco.2018.36.4_suppl.500
Ipilimumab	Vemurafenib	ClinicalTrial_Phase_1	Melanoma (BRAF_MUT)	SKCM	Hughes, 2016 (PMID: 27216414); NCT01400451
Nivolumab	Erlotinib	ClinicalTrial_Phase_1	NSCLC (EGFR_MUT)	LUAD	Hughes, 2016 (PMID: 27216414); NCT01454102
Nivolumab	Sunitinib or pazopanib	ClinicalTrial_Phase_1	RCC	KIRC	Hughes, 2016 (PMID: 27216414); NCT01472081
Atezolizumab	Vemurafenib	ClinicalTrial_Phase_1	Melanoma (BRAF_MUT)	SKCM	Hughes, 2016 (PMID: 27216414); NCT01656642
Ipilimumab	Dabrafenib or dabrafenib + trametinib	ClinicalTrial_Phase_1	Melanoma (BRAF_MUT)	SKCM	Hughes, 2016 (PMID: 27216414); NCT01767454
Ipilimumab + nivolumab	Dabrafenib or trametinib or dabrafenib + trametinib	ClinicalTrial_Phase_1	Melanoma (BRAF_MUT)	SKCM	Hughes, 2016 (PMID: 27216414); NCT01940809
Atezolizumab	cobimetinib	ClinicalTrial_Phase_1	NSCLC	LUAD	Hughes, 2016 (PMID: 27216414); NCT01988896
Atezolizumab	alectinib	ClinicalTrial_Phase_1	NSCLC (ALK+ or EGFR_MUT)	LUAD	Hughes, 2016 (PMID: 27216414); NCT02013219
Atezolizumab	Alectinib or erlotinib	ClinicalTrial_Phase_1	NSCLC (ALK+) or (EGFR_MUT)	LUAD	Hughes, 2016 (PMID: 27216414); NCT02013219; NCT01998126
Pembrolizumab	Pazopanib	ClinicalTrial_Phase_1	RCC	KIRC	Hughes, 2016 (PMID: 27216414); NCT02014636
Durvalumab	Erlotinib	ClinicalTrial_Phase_1	NSCLC (EGFR_MUT)	LUAD	Hughes, 2016 (PMID: 27216414); NCT02088112
Durvalumab or durvalumab + tremelimumab	Osimertinib	ClinicalTrial_Phase_1	NSCLC (EGFR_MUT)	LUAD	Hughes, 2016 (PMID: 27216414); NCT02143466
Pembrolizumab	Ziv-aflibercept	ClinicalTrial_Phase_1	RCC	KIRC	Hughes, 2016 (PMID: 27216414); NCT02298959
Pembrolizumab	afatinib	ClinicalTrial_Phase_1	NSCLC (EGFR_MUT)	LUAD	Hughes, 2016 (PMID: 27216414); NCT02364609
Nivolumab	Ceritinib (LDK378)	ClinicalTrial_Phase_1	NSCLC (ALK+)	LUAD	Hughes, 2016 (PMID: 27216414); NCT02393625
Nivolumab or nivolumab and ipilimumab	cabozantinib	ClinicalTrial_Phase_1	RCC	KIRC	Hughes, 2016 (PMID: 27216414); NCT02496208
Pembrolizumab	crizotinib	ClinicalTrial_Phase_1	NSCLC (ALK+)	LUAD	Hughes, 2016 (PMID: 27216414); NCT02511184
Avelumab	Lorlatinib or crizotinib	ClinicalTrial_Phase_1	NSCLC (ALK+) or (ALK?C)	LUAD	Hughes, 2016 (PMID: 27216414); NCT02584634
Atezolizumab	vemurafenib + cobimetinib	ClinicalTrial_Phase_1	Melanoma (BRAF_MUT)	SKCM	Hughes, 2016 (PMID: 27216414);NCT01656642
Atezolizumab	Bevacizumab	ClinicalTrial_Phase_1	NSCLC	LUAD	NCT01633970
Atezolizumab	Cobimetinib	ClinicalTrial_Phase_1	COAD	COAD	NCT01988896
Atezolizumab	Cobimetinib	ClinicalTrial_Phase_1	READ	READ	NCT01988896
Durvalumab	Gefitinib	ClinicalTrial_Phase_1	NSCLC	LUAD	NCT02088112
Durvalumab	Olaparib	ClinicalTrial_Phase_1	PRAD	PRAD	NCT02484404
M7824	M7824 (anti-PD-L1/TGFb Trap fusion protein)	ClinicalTrial_Phase_1	Various	Various	NCT02517398
Durvalumab	Ramucirumab	ClinicalTrial_Phase_1	LIHC	LIHC	NCT02572687
Nivolumab	IFNG	ClinicalTrial_Phase_1	Various	Various	NCT02614456
Atezolizumab	Bevacizumab	ClinicalTrial_Phase_1	LIHC	LIHC	NCT02715531
Durvalumab	Galunisertib	ClinicalTrial_Phase_1	PAAD	PAAD	NCT02734160
Pembrolizumab	Abemaciclib	ClinicalTrial_Phase_1	BRCA	BRCA	NCT02779751
Pembrolizumab	Abemaciclib	ClinicalTrial_Phase_1	NSCLC	LUAD	NCT02779751
Pembrolizumab	Nintedanib	ClinicalTrial_Phase_1	LIHC	LIHC	NCT02856425
SHR-1210	Apatinib	ClinicalTrial_Phase_1	LIHC	LIHC	NCT02942329
Partalizumab	NIS793	ClinicalTrial_Phase_1	Various	Various	NCT02947165
Spartalizumab (PDR001)	Sorafenib	ClinicalTrial_Phase_1	LIHC	LIHC	NCT02988440
Pembrolizumab	lenvatinib	ClinicalTrial_Phase_1	LIHC	LIHC	NCT03006926
Pembrolizumab	Ruxolitinib	ClinicalTrial_Phase_1	BRCA	BRCA	NCT03012230
Toripalimab	Axitinib	ClinicalTrial_Phase_1	SKCM	SKCM	NCT03086174
Spartalizumab (PDR001)	MIW815 (ADU-S100)	ClinicalTrial_Phase_1	Various	Various	NCT03172936
Spartalizumab (PDR001)	Ribociclib	ClinicalTrial_Phase_1	OV	OV	NCT03294694
Nivolumab	lenvatinib	ClinicalTrial_Phase_1	LIHC	LIHC	NCT03418922
M7824	M7824 (anti-PD-L1/TGFb Trap fusion protein) + treatment of physicians choice	ClinicalTrial_Phase_1	HER2+BRCA	BRCA	NCT03620201
Nivolumab	5-AZA and/or entinostat	ClinicalTrial_Phase_1	NSCLC	LUAD	PMID: 28572863 (NCT01928576)
Ipilimumab	Panobinostat	ClinicalTrial_Phase_1	Unresectable stage III/IV melanoma	SKCM	PMID: 28572863 (NCT02032810)
Nivolumab and ipilimumab	Entinostat	ClinicalTrial_Phase_1	HER2-BRCA	BRCA	PMID: 28572863 (NCT02453620)
Atezolizumab	5-AZA (azacitidine)	ClinicalTrial_Phase_1	Myelodysplastic Syndromes	MDS	PMID: 28572863 (NCT02508870)
Pembrolizumab	Romidepsin and/or 5-AZA	ClinicalTrial_Phase_1	Advanced CRC	READ	PMID: 28572863 (NCT02512172)
Pembrolizumab	Romidepsin and/or 5-AZA	ClinicalTrial_Phase_1	CRC, Advanced	COAD	PMID: 28572863 (NCT02512172)
Nivolumab and ipilimumab	ACY-241(citarinostat)	ClinicalTrial_Phase_1	NSCLC	LUAD	PMID: 28572863 (NCT02635061)
Pembrolizumab	Entinostat	ClinicalTrial_Phase_1	Advanced solid tumours	Various	PMID: 28572863 (NCT02909452)
Durvalumab	Mocetinostat	ClinicalTrial_Phase_1	Squamus cell carcinoma of the oral cavity	OCSCC	PMID: 28572863 (NCT02993991)
nivolumab	Sunitinib	ClinicalTrial_Phase_1	RCC	KIRC	Vanneman, Nature Review 2012 (PMID: 22437869); PMID: 30348216 (NCT01472081)
MPDL3280A (anti-PDL1)	Bevacizumab +/- FOLFOX (Folinic acid, fluorouracil and oxaliplatin)	ClinicalTrial_Phase_1	COAD	COAD	NCT01633970
MPDL3280A (anti-PDL1)	Bevacizumab +/- FOLFOX (Folinic acid, fluorouracil and oxaliplatin)	ClinicalTrial_Phase_1	READ	READ	NCT01633970
Atezolizumab	Bevacizumab + 5-FU + Leucovorin + Oxaliplatin	ClinicalTrial_Phase_1	NSCLC	LUAD	NCT01633970
Atezolizumab	Carboplatin + nab-paclitaxel	ClinicalTrial_Phase_1	NSCLC	LUAD	NCT01633970
Atezolizumab	Carboplatin + paclitaxel	ClinicalTrial_Phase_1	NSCLC	LUAD	NCT01633970
Atezolizumab	Carboplatin + pemetrexed	ClinicalTrial_Phase_1	NSCLC	LUAD	NCT01633970
Durvalumab	Olaparib + cediranib	ClinicalTrial_Phase_1	BRCA	BRCA	NCT02484404
Durvalumab	Olaparib + cediranib	ClinicalTrial_Phase_1	COAD	COAD	NCT02484404
Durvalumab	Olaparib + cediranib	ClinicalTrial_Phase_1	READ	READ	NCT02484404
Camrelizumab	Gemcitabine + Cisplatin	ClinicalTrial_Phase_1	NPC	NPC	NCT02721589; NCT03121716
Spartalizumab (PDR001)	Ribociclib (+fulvestrant if breast)	ClinicalTrial_Phase_1	BRCA	BRCA	NCT03294694
Avelumab	Cetuximab + palbociclib	ClinicalTrial_Phase_1	HNSCC	HNSC	NCT03498378
Rituximab	Vorinostat + Cyclophosphamide, fludarabine	ClinicalTrial_Phase_1	Lymphoma/leukaemia	CLL	PMID: 28572863 (NCT00918723)
Rituximab	Vorinostat + Cyclophosphamide, fludarabine	ClinicalTrial_Phase_1	Lymphoma/leukaemia	SLL	PMID: 28572863 (NCT00918723)
Pembrolizumab	Romidepsin and/or 5-AZA	ClinicalTrial_Phase_1	CRC, MSS advanced	COAD	PMID: 28572863 (NCT02512172)
Pembrolizumab	Romidepsin and/or 5-AZA	ClinicalTrial_Phase_1	MSS advanced CRC	READ	PMID: 28572863 (NCT02512172)
