# Supplementary material for: Computational framework for prioritizing candidate compounds overcoming the resistance of pancancer immunotherapy
Source: Cell Rep Med. 2025 Aug 5;6(8):102276. doi: 10.1016/j.xcrm.2025.102276 (PMC12432370; doi:10.1016/j.xcrm.2025.102276)
Supplement: Table S10. Comparison of IGeS-BS with other methods for predicting compounds that enhance the efficacy of immunotherapy in hepatocellular carcinoma, related to Figure 5 [file mmc7.xlsx]

## Sheet: Sheet1
Table S10. Comparison of IGeS-BS with other methods for predicting compounds that enhance the efficacy of immunotherap in hepatocellular carcinoma. Related to Figure 5. Compounds validated in house experiments are marked in blue.
Compound	IGeS_BS score	IGeS_BS rank	TIDE-based score difference	TIDE-based_rank	IPS-based score difference	IPS-based_rank	TIP-based score difference	TIP-based_rank	CM-Drug score	CM-Drug rank	Dataset
WZ-3105	11.8302	1	0.138611	44	-0.0470085	121	5.57692	8	1.03059	2	GSE70138
OTS-167	9.47913	2	0.942576	3	-0.391414	174	9.95455	2	1.00339	6	GSE70138
CGP-60474	9.02112	3	0.521664	11	-0.828658	204	8.54538	3	0.963516	17	GSE70138
PD-0325901	8.5866	4	-1.15299	199	0.929192	12	1.06777	75	0.923071	23	GSE70138
PD-184352	7.07557	5	-2.19524	209	0.452991	54	4.04701	20	no effects	no effects	GSE70138
AS-605240	6.99124	6	-0.653131	164	0.186147	87	7.13131	7	no effects	no effects	GSE70138
trametinib	6.65527	7	-2.10139	208	0.320513	69	3.10684	33	no effects	no effects	GSE70138
PHA-767491	6.56489	8	-0.526263	154	0.5	44	2.19697	50	no effects	no effects	GSE70138
JW-7-24-1	6.24215	9	-0.89082	185	-0.828852	205	5.00691	10	no effects	no effects	GSE70138
A-66	6.12684	10	-0.592109	160	-0.361111	168	3.42677	28	0.989378	9	GSE70138
geldanamycin	6.04099	11	-0.486771	149	-0.125269	139	3.22222	31	1.0173	3	GSE70138
SB-590885	5.83096	12	-0.994979	192	0.452991	53	0.465812	92	no effects	no effects	GSE70138
TPCA-1	5.73789	13	-0.316212	120	-0.277778	158	3.29293	30	0.961141	18	GSE70138
gefitinib	5.73709	14	-0.889149	184	-0.480519	182	3.8961	22	no effects	no effects	GSE70138
mitoxantrone	5.73682	15	-0.571541	158	-0.21889	147	4.60799	13	no effects	no effects	GSE70138
CP-724714	5.60742	16	-0.0426496	73	-0.380342	172	1.2094	70	no effects	no effects	GSE70138
torin-1	5.38964	17	-0.37658	131	-0.758297	202	2.71573	41	no effects	no effects	GSE70138
sorafenib	5.16864	18	-0.772772	178	-0.301074	159	7.44067	5	no effects	no effects	GSE70138
radicicol	4.99903	19	-1.76128	207	-0.018252	119	2.46049	44	0.936718	21	GSE70138
GSK-J2	4.98753	20	-0.0492063	75	0.797619	18	-2.23413	162	no effects	no effects	GSE70138
tyrphostin-AG-494	19.7889	1	-1.27317	1594	0.725	131	2.11667	489	no effects	no effects	GSE92742
phenothiazine	17.7944	2	0.274939	282	0.309091	387	4.31515	193	no effects	no effects	GSE92742
CO-102862	17.7182	3	-0.0515152	640	-0.030303	945	2.78788	401	no effects	no effects	GSE92742
docetaxel	17.3244	4	-1.22127	1570	0.215686	545	1.15686	672	0.985866	29	GSE92742
tubacin	17.1992	5	-0.970741	1435	0.518519	250	6.22222	67	no effects	no effects	GSE92742
cyclopamine	16.8376	6	-0.805405	1324	-0.369369	1366	0.828829	755	no effects	no effects	GSE92742
SB-366791	16.6839	7	0.321522	250	-0.76087	1633	7.52174	34	no effects	no effects	GSE92742
RDR-01440SC	16.3537	8	-0.828889	1340	-0.148148	1084	2.74074	404	no effects	no effects	GSE92742
batimastat	16.2811	9	-0.6965	1225	0.8	95	2.1	490	0.948916	37	GSE92742
scopolamine-n-oxide	16.232	10	-1.1975	1560	-0.275	1279	0.483333	834	no effects	no effects	GSE92742
proxyfan	16.2167	11	-0.720606	1243	-0.030303	945	1.87879	535	no effects	no effects	GSE92742
delcorine	15.6165	12	0.751071	88	-0.0714286	996	5.71429	101	no effects	no effects	GSE92742
AZD-7762	15.543	13	-0.242549	820	-1.45098	1770	6.05882	78	no effects	no effects	GSE92742
ERK-inhibitor-11E	15.435	14	0.5615	142	0.3	448	6.1	74	no effects	no effects	GSE92742
GW-0742	15.1404	15	-0.52	1068	-0.030303	945	2.48485	442	no effects	no effects	GSE92742
diflunisal	15.0809	16	-0.9715	1437	-0.783333	1645	5.96667	81	no effects	no effects	GSE92742
RG-13022	15.0405	17	-0.804	1320	0.391667	338	4.68333	162	no effects	no effects	GSE92742
lamivudine	15.0294	18	-0.420909	985	-0.848485	1667	6.60606	49	no effects	no effects	GSE92742
CP-55940	14.9514	19	-0.551333	1102	0.391667	338	-0.0833333	1050	no effects	no effects	GSE92742
4-(2-amino-ethyl)-benzenesulfonamide	14.9354	20	-1.15074	1539	0.518519	250	2.88889	385	no effects	no effects	GSE92742
